# Supplementary material for: Inclusive finance, industrial structure upgrading and farmers’ income: Empirical analysis based on provincial panel data in China
Source: PLoS One. 2021 Oct 20;16(10):e0258860. doi: 10.1371/journal.pone.0258860 (PMC8528286; doi:10.1371/journal.pone.0258860)
Supplement: S1 Data — (XLS) [file pone.0258860.s001.xls]

## Sheet: Basic data
Year	Province	REV	RIS	AIS	IFI1	IFI2	IFI3	IFI	IFA	GOV	MPI	URB	FRA	IFO	POP	EDU	OPE
2016	Beijing	2.23095	0.91559	4.11995	0.387728	0.975491	0.647221	0.498655	3.65572	0.24959	0.238578	0.865002	10.1362	0.450566	1.32419	0.0275742	0.316529
2016	Tianjin	2.00756	0.955414	11.7787	0.317728	0.365118	0.619789	0.336039	8.18143	0.206841	0.0899751	0.829302	10.7324	0.172606	1.30537	0.0328964	0.39728
2016	Hebei	1.19194	0.902031	2.08792	0.0737053	0.153729	0.547078	0.103835	4.25034	0.188633	0.0853461	0.533199	25.225	0.109771	0.395657	0.0162797	0.155319
2016	Shanxi	1.00825	0.965845	0.581601	0.072741	0.205095	0.604261	0.118756	3.85605	0.26274	0.07913	0.562099	38.5839	0.104726	0.234971	0.0205401	0.0958871
2016	Inner Mongolia	1.1609	0.930621	1.44766	0.0365947	0.158562	0.733952	0.0806549	5.98413	0.248935	0.0899086	0.611901	77.802	0.109877	0.0213018	0.0173293	0.0484566
2016	Liaoning	1.28807	0.918823	0.845381	0.100028	0.267765	0.590652	0.15565	1.52861	0.205758	0.0986724	0.6737	27.5498	0.140281	0.294616	0.0228122	0.287012
2016	Jilin	1.21229	0.908438	3.11778	0.0601014	0.156281	0.724966	0.0962642	5.09447	0.242684	0.0986496	0.5597	37.4987	0.113553	0.145838	0.0235003	0.0864915
2016	Heilongjiang	1.18319	0.876702	0.927763	0.0408738	0.130157	0.592777	0.0744331	2.80293	0.274751	0.101787	0.592001	43.3014	0.102395	0.0803171	0.0193698	0.0601874
2016	Shanghai	2.55204	0.965533	14.6236	0.851251	0.734858	0.597205	0.801025	2.79169	0.245538	0.142529	0.879	5.49256	0.443893	3.81703	0.0212679	0.95376
2016	Jiangsu	1.76056	0.895416	4.36321	0.149423	0.269006	0.609636	0.19092	6.20868	0.128985	0.0949236	0.6772	19.6655	0.233815	0.746175	0.0218258	0.469611
2016	Zhejiang	2.28661	0.904421	6.1263	0.160648	0.354079	0.573962	0.222253	5.41611	0.147599	0.0905633	0.67	21.2975	0.423476	0.529858	0.0178201	0.482799
2016	Anhui	1.17205	0.938108	2.67031	0.067366	0.150747	0.450548	0.0977953	4.36304	0.22628	0.0702319	0.5199	31.8896	0.107239	0.442256	0.0184798	0.111493
2016	Fujian	1.49992	0.9553	4.88423	0.0803822	0.211855	0.59278	0.125981	5.99828	0.148397	0.0892236	0.635999	27.5573	0.229533	0.312419	0.0195248	0.315402
2016	Jiangxi	1.21377	0.946891	3.0137	0.0571085	0.138208	0.60867	0.0881422	4.28881	0.249603	0.0740834	0.531	35.2589	0.106024	0.275135	0.0226252	0.126973
2016	Shandong	1.39541	0.91743	5.09582	0.111746	0.147455	0.60355	0.128267	5.36071	0.128707	0.0753277	0.5902	26.7136	0.11712	0.629956	0.0200651	0.26696
2016	Henan	1.16967	0.978835	3.26932	0.0872962	0.104865	0.580425	0.0981552	4.23994	0.184171	0.0740242	0.485	28.0572	0.103954	0.570778	0.019668	0.121637
2016	Hubei	1.2725	0.956047	2.78268	0.0553483	0.149882	0.576745	0.0902363	5.09969	0.19663	0.0934586	0.581001	44.2105	0.120202	0.316568	0.0238206	0.0793354
2016	Hunan	1.19304	0.890693	2.19816	0.0538497	0.105462	0.507994	0.0751794	4.15616	0.200916	0.0820748	0.527501	34.9271	0.10248	0.322096	0.0179568	0.0487445
2016	Guangdong	1.45122	0.907845	4.8795	0.127993	0.294356	0.77124	0.183883	3.02788	0.166299	0.0789063	0.692	19.8277	0.352538	0.612076	0.0172095	0.8709
2016	Guangxi	1.03595	0.910766	1.39646	0.0387858	0.116192	0.61203	0.068891	3.76949	0.242482	0.0786023	0.4808	24.9167	0.0935635	0.20362	0.0167483	0.159208
2016	Hainan	1.18429	0.960053	0.25778	0.0607025	0.251098	0.541069	0.122749	4.24258	0.339603	0.0792481	0.567797	30.771	0.155769	0.25904	0.0201609	0.199512
2016	Chongqing	1.15488	0.881392	1.87199	0.0662146	0.223183	0.432711	0.11798	5.26512	0.225574	0.0784368	0.626001	46.8901	0.140495	0.369894	0.0240313	0.194135
2016	Sichuan	1.12031	0.927313	1.72386	0.0503708	0.179334	0.645855	0.0958989	3.48729	0.243176	0.085673	0.4921	39.2324	0.110623	0.17	0.0175086	0.0969217
2016	Guizhou	0.80903	0.986332	0.906402	0.0404738	0.174545	0.44684	0.0861558	3.71421	0.361931	0.0784553	0.441499	53.9032	0.106588	0.201797	0.0161444	0.0293519
2016	Yunnan	0.90198	0.93887	0.90112	0.0215461	0.164089	0.491349	0.0702748	3.37862	0.339378	0.0800479	0.4503	49.8956	0.115496	0.121061	0.0137622	0.078216
2016	Shaanxi	0.93964	0.969889	1.30772	0.0530122	0.18861	0.623398	0.100303	5.46164	0.226261	0.0961232	0.553399	45.2324	0.146084	0.185457	0.0282259	0.100899
2016	Ningxia	0.98516	0.932803	1.56197	0.0483898	0.214048	0.655594	0.10449	5.62111	0.39593	0.0988826	0.562904	50.2815	0.162859	0.101657	0.0173554	0.0650567
2016	Xinjiang	1.01832	0.995878	0.470794	0.0215615	0.197992	0.581419	0.0805608	4.29005	0.428848	0.093152	0.483499	75.932	0.11691	0.0144458	0.0133392	0.172078
2015	Beijing	2.05687	0.91673	3.8257	0.378491	0.936494	0.561744	0.489111	3.45358	0.249307	0.236001	0.865238	10.0829	0.544517	1.32267	0.0278073	0.353915
2015	Tianjin	1.84816	0.95751	9.05128	0.311011	0.346934	0.585714	0.325563	7.64859	0.195448	0.0917942	0.8264	10.6985	0.207535	1.29279	0.0331526	0.448012
2015	Hebei	1.10505	0.903496	1.76963	0.0731567	0.135125	0.476525	0.0972348	3.96614	0.188961	0.0871612	0.5133	24.8559	0.134403	0.393269	0.0158813	0.167692
2015	Shanxi	0.94539	0.96486	0.536781	0.0685866	0.188202	0.549039	0.110562	3.84107	0.268121	0.0803896	0.5503	38.4704	0.140806	0.23383	0.0202025	0.0851184
2015	Inner Mongolia	1.07759	0.930193	1.37002	0.034418	0.130841	0.659336	0.0705725	5.45679	0.238508	0.0918426	0.603	69.8412	0.159416	0.021226	0.0167583	0.0485727
2015	Liaoning	1.20569	0.913733	1.4084	0.100189	0.21125	0.480939	0.138752	4.0886	0.156322	0.0973738	0.6735	27.4655	0.183568	0.294913	0.0229475	0.232619
2015	Jilin	1.13262	0.903267	2.2868	0.056501	0.134874	0.721295	0.0873133	4.61453	0.228761	0.0996376	0.5531	35.3486	0.140651	0.146922	0.0229804	0.0884842
2015	Heilongjiang	1.10952	0.877978	0.968085	0.0406086	0.119816	0.735298	0.0718726	2.6715	0.266557	0.103497	0.588	42.8242	0.134177	0.0805856	0.0192867	0.0674036
2015	Shanghai	2.32052	0.958787	15.151	0.848816	0.705653	0.420982	0.781321	2.63022	0.246445	0.143813	0.876	5.46316	0.482145	3.80957	0.0211828	1.04876
2015	Jiangsu	1.62567	0.896638	4.13751	0.151577	0.23154	0.543971	0.180867	5.79804	0.138164	0.0945692	0.6652	19.9096	0.290421	0.744058	0.0215106	0.516075
2015	Zhejiang	2.1125	0.903157	6.22796	0.158381	0.338004	0.492782	0.215615	4.9329	0.154967	0.0895365	0.658	21.3062	0.437724	0.525024	0.017894	0.521461
2015	Anhui	1.08207	0.937881	2.44273	0.0703353	0.129239	0.47775	0.0935105	3.96933	0.238076	0.0702164	0.505	30.4284	0.134035	0.438515	0.0184053	0.12027
2015	Fujian	1.37927	0.955503	4.53777	0.0779991	0.197246	0.664298	0.120509	5.54868	0.154026	0.0885422	0.626	27.2428	0.28076	0.309597	0.0197565	0.353776
2015	Jiangxi	1.11391	0.942742	2.9005	0.0550543	0.11927	0.584539	0.0808058	3.80848	0.263849	0.0801817	0.5162	34.3052	0.135814	0.273555	0.021563	0.151395
2015	Shandong	1.29304	0.926056	4.69022	0.10174	0.133878	0.589449	0.117137	4.90623	0.130948	0.0773619	0.5701	26.7536	0.149747	0.623633	0.0193011	0.2752
2015	Henan	1.08529	0.980303	2.85872	0.0853431	0.08782	0.566609	0.0912989	3.76164	0.183755	0.0754832	0.4685	26.4329	0.1401	0.567665	0.0186379	0.129537
2015	Hubei	1.18439	0.96581	2.64965	0.0549781	0.130521	0.619455	0.0844114	4.53967	0.20754	0.0915362	0.5685	43.2334	0.165043	0.314766	0.0241061	0.0939266
2015	Hunan	1.09925	0.890508	1.80678	0.0519576	0.090481	0.560879	0.0696125	3.69231	0.19821	0.0836375	0.5089	34.9233	0.133666	0.320256	0.0174058	0.0631501
2015	Guangdong	1.33604	0.907875	4.85404	0.128842	0.267737	0.583857	0.175938	2.79685	0.176176	0.0783519	0.6871	19.9118	0.403611	0.603728	0.0171108	0.996705
2015	Guangxi	0.94666	0.911412	1.40111	0.0360173	0.104285	0.598784	0.0632777	3.38361	0.24195	0.0801445	0.4706	24.6024	0.135849	0.201852	0.0156627	0.171295
2015	Hainan	1.08576	0.957962	0.29049	0.0590736	0.219119	0.610409	0.113194	3.78914	0.334731	0.077275	0.5512	29.4899	0.20193	0.257294	0.0200856	0.26098
2015	Chongqing	1.05047	0.882307	1.77888	0.0693214	0.210335	0.40461	0.116242	4.75816	0.241263	0.0785439	0.6094	46.5933	0.18384	0.366077	0.023755	0.232662
2015	Sichuan	1.02474	0.8835	1.67481	0.0498845	0.165727	0.566243	0.0910795	3.1114	0.249475	0.0879746	0.476962	38.4668	0.158166	0.168807	0.0169172	0.0972852
2015	Guizhou	0.73869	0.992953	0.874686	0.0384006	0.14922	0.434456	0.0772	3.10116	0.375099	0.0840457	0.4201	52.814	0.145959	0.20035	0.0141913	0.0464332
2015	Yunnan	0.82421	0.940664	0.937643	0.0212176	0.153367	0.471802	0.0667854	2.84715	0.346044	0.0818509	0.4333	49.7716	0.167147	0.12032	0.0129607	0.0868494
2015	Shaanxi	0.86889	0.969403	1.25945	0.0523436	0.17614	0.611725	0.096142	4.89909	0.24282	0.0944909	0.5392	44.8376	0.200624	0.184484	0.0289927	0.103256
2015	Ningxia	0.91187	0.933121	1.42617	0.0517181	0.197292	0.630483	0.101935	5.24862	0.390996	0.0997244	0.5523	49.7694	0.202755	0.100584	0.0172197	0.0724848
2015	Xinjiang	0.94251	0.995679	0.451562	0.0217911	0.181611	0.534503	0.0757842	4.58232	0.408038	0.09483	0.4723	75.5438	0.171545	0.0142152	0.0129117	0.180796
2014	Beijing	1.88673	0.9192	3.50989	0.364854	0.789501	0.616812	0.466472	3.21757	0.212119	0.235316	0.863383	10.1529	0.41352	1.3114	0.0280938	0.412127
2014	Tianjin	1.70142	0.973674	8.8331	0.30292	0.312797	0.637186	0.309781	6.93355	0.183424	0.093008	0.822676	10.6196	0.160587	1.26776	0.0333418	0.564094
2014	Hebei	1.01861	0.90454	1.69993	0.0700264	0.111928	0.414151	0.0873767	3.61212	0.158977	0.0878557	0.493229	24.2687	0.111799	0.391102	0.0157684	0.196822
2014	Shanxi	0.88094	0.964937	0.586559	0.0624953	0.168752	0.487768	0.10013	3.38665	0.241765	0.0846768	0.537829	38.4967	0.118182	0.232802	0.0195509	0.0891064
2014	Inner Mongolia	0.99763	0.929741	1.30043	0.0338816	0.107417	0.580822	0.0626581	7.02267	0.218342	0.0927404	0.59521	68.7293	0.134146	0.021175	0.0162241	0.052871
2014	Liaoning	1.11915	0.898246	2.31614	0.097843	0.181507	0.505747	0.128502	5.63216	0.177475	0.0980956	0.670462	26.2879	0.147412	0.295491	0.0227347	0.269064
2014	Jilin	1.07801	0.898806	2.23629	0.0550034	0.106861	0.611792	0.0771155	4.12049	0.211057	0.101761	0.548328	34.8986	0.119258	0.146852	0.0224663	0.120322
2014	Heilongjiang	1.04532	0.880542	0.983536	0.0404116	0.0944382	0.690971	0.0637529	2.56431	0.228349	0.105391	0.580224	42.3856	0.112307	0.0810359	0.0190612	0.120181
2014	Shanghai	2.11916	0.957455	14.6985	0.95203	0.545778	0.508037	0.73329	2.47997	0.208906	0.144822	0.895713	5.33594	0.373457	3.8265	0.0208839	1.17969
2014	Jiangsu	1.49584	0.895196	4.16702	0.142089	0.210965	0.549583	0.168171	5.26867	0.130169	0.0944705	0.652136	19.7891	0.211097	0.742537	0.0213396	0.574874
2014	Zhejiang	1.93733	0.899213	6.42419	0.158591	0.310567	0.521861	0.20849	4.40501	0.128434	0.0893208	0.648693	21.1269	0.305487	0.522085	0.0177599	0.578407
2014	Anhui	0.99164	0.941647	2.3234	0.0637531	0.109332	0.447312	0.0826124	3.59619	0.223711	0.0742718	0.491534	28.6656	0.103571	0.43419	0.0177634	0.127291
2014	Fujian	1.26502	0.955353	4.35433	0.0753471	0.174532	0.670742	0.111998	4.77612	0.13746	0.0878781	0.617972	26.587	0.225154	0.306935	0.0196658	0.420071
2014	Jiangxi	1.01166	0.923902	2.71167	0.0521323	0.0988304	0.575152	0.072434	3.31997	0.247075	0.0829471	0.502202	34.2393	0.0981517	0.272139	0.0201765	0.152892
2014	Shandong	1.18823	0.92634	4.57865	0.106588	0.11996	0.570769	0.115871	4.34115	0.120776	0.0801145	0.550107	26.5109	0.123879	0.619949	0.0183539	0.339471
2014	Henan	0.99661	0.981191	2.60427	0.0795848	0.0734509	0.674437	0.0834614	3.26221	0.172553	0.0774112	0.451992	26.4791	0.107149	0.56503	0.0178014	0.120392
2014	Hubei	1.08491	0.966469	2.52605	0.0536887	0.111318	0.739334	0.0782488	3.94004	0.180215	0.0907784	0.55674	40.7381	0.12364	0.312856	0.0244102	0.0916447
2014	Hunan	1.00602	0.890397	1.73851	0.0492569	0.0709454	0.504845	0.0612256	3.15317	0.185572	0.0859384	0.492801	35.0675	0.110565	0.318083	0.0168666	0.0642971
2014	Guangdong	1.22456	0.907602	4.81884	0.12614	0.223602	0.704007	0.161965	2.45187	0.134975	0.0782237	0.67997	19.7775	0.312696	0.596772	0.0167306	1.12506
2014	Guangxi	0.86832	0.910678	1.33487	0.0355858	0.0921504	0.590746	0.0591984	2.91191	0.222026	0.0818819	0.460034	24.1691	0.105616	0.200084	0.0147647	0.175931
2014	Hainan	0.99126	0.955852	0.298292	0.0556717	0.180098	0.391174	0.0978491	3.44651	0.314147	0.0773849	0.538206	28.7951	0.154407	0.255085	0.0199961	0.297036
2014	Chongqing	0.94898	0.885081	1.72526	0.0745909	0.192184	0.536459	0.115814	4.10746	0.231682	0.080118	0.596122	42.5918	0.13972	0.362977	0.0231212	0.355574
2014	Sichuan	0.93477	0.90158	1.72298	0.049644	0.14916	0.580896	0.0861058	2.86469	0.238171	0.0897797	0.463022	38.0518	0.126164	0.16749	0.0163185	0.131818
2014	Guizhou	0.66712	0.971832	0.916217	0.0362592	0.121841	0.421103	0.0674292	2.57292	0.382328	0.0844894	0.400228	51.0487	0.1088	0.199129	0.0131243	0.034061
2014	Yunnan	0.74561	0.940402	0.893722	0.0205572	0.135767	0.466993	0.0611337	2.43922	0.346322	0.0837666	0.417268	48.8753	0.120248	0.119614	0.0122411	0.0954587
2014	Shaanxi	0.79322	0.968722	1.1319	0.0505585	0.146006	0.523763	0.0853901	4.55415	0.223997	0.0939712	0.525828	44.2768	0.150094	0.183609	0.0291288	0.0961472
2014	Ningxia	0.841	0.931946	1.38106	0.0458787	0.176427	0.588629	0.0915652	4.79426	0.363522	0.101057	0.536254	47.2447	0.155035	0.0996988	0.0168326	0.08957
2014	Xinjiang	0.87238	0.995655	0.417746	0.0220144	0.15428	0.512831	0.0679305	4.11127	0.357773	0.101154	0.460836	76.3568	0.151983	0.0138434	0.0126379	0.257601
2013	Beijing	1.83375	0.919204	3.49566	0.331672	0.743665	0.657657	0.434451	3.2374	0.214028	0.2326	0.862884	10.2473	0.357939	1.28885	0.028317	0.417825
2013	Tianjin	1.5841	0.973982	8.55308	0.292524	0.300513	0.543899	0.298089	6.20258	0.177396	0.0961853	0.819973	10.678	0.144755	1.23015	0.0332825	0.580095
2013	Hebei	0.91019	0.906183	1.59803	0.068235	0.0953198	0.524348	0.0818818	3.16299	0.155808	0.0860646	0.481113	23.7954	0.0993754	0.3884	0.0160149	0.197427
2013	Shanxi	0.71535	0.962866	0.627709	0.0699317	0.158105	0.445132	0.101727	3.03909	0.240444	0.0901411	0.52562	38.4116	0.108063	0.231653	0.0186451	0.0843351
2013	Inner Mongolia	0.85957	0.930067	1.35864	0.0331199	0.0933586	0.549188	0.057614	5.69151	0.219014	0.0934266	0.586869	67.0596	0.124592	0.0211158	0.0159808	0.0529437
2013	Liaoning	1.05227	0.897902	2.67092	0.0942885	0.167189	0.504365	0.121719	5.71929	0.191945	0.100757	0.664465	25.2786	0.132622	0.295424	0.0220509	0.277576
2013	Jilin	0.96212	0.898313	2.18137	0.0522476	0.0897256	0.51761	0.0692616	3.62752	0.211441	0.105086	0.541985	34.2388	0.107401	0.146798	0.021793	0.12018
2013	Heilongjiang	0.96341	0.880378	1.02741	0.0394871	0.0815466	0.46588	0.0576493	2.98647	0.234249	0.10759	0.573924	41.7747	0.0983937	0.0810782	0.0187185	0.117967
2013	Shanghai	1.9595	0.960059	14.3722	0.911738	0.525414	0.545953	0.716585	2.33863	0.209637	0.145335	0.896066	5.23106	0.327876	3.80915	0.0209015	1.24505
2013	Jiangsu	1.35978	0.892565	4.00799	0.136037	0.195188	0.553045	0.159237	4.5816	0.131816	0.0986806	0.641139	19.6617	0.176697	0.740578	0.0212175	0.621076
2013	Zhejiang	1.6106	0.896796	6.21508	0.147673	0.292687	0.454003	0.195142	3.77994	0.125916	0.0889729	0.640051	20.9942	0.233452	0.521137	0.0174541	0.602543
2013	Anhui	0.80979	0.940684	2.12627	0.062044	0.0975728	0.325409	0.0766067	3.08821	0.228464	0.0724041	0.478607	28.8164	0.0885539	0.430407	0.0174481	0.126628
2013	Fujian	1.11842	0.955059	4.17563	0.0727422	0.158145	0.643392	0.105137	4.06131	0.141032	0.0886285	0.607578	26.3739	0.195668	0.304355	0.0193564	0.439688
2013	Jiangxi	0.87815	0.922825	2.33022	0.0494683	0.0853817	0.526448	0.0660834	2.84173	0.242027	0.0863214	0.488722	33.6283	0.0838633	0.270941	0.019059	0.145354
2013	Shandong	1.06199	0.925675	4.5306	0.102518	0.109442	0.598706	0.109966	3.77983	0.122317	0.0837423	0.537553	25.9721	0.109301	0.616403	0.0174514	0.356683
2013	Henan	0.84753	0.980906	2.35398	0.0816264	0.0619439	0.69209	0.0811653	2.77143	0.173602	0.0773456	0.438011	26.5411	0.0890078	0.563653	0.0171924	0.120902
2013	Hubei	0.8867	0.969021	2.30562	0.0524626	0.0999294	0.732091	0.0738514	3.32942	0.177216	0.0901801	0.545094	39.1295	0.105218	0.311942	0.0245117	0.0894649
2013	Hunan	0.83721	0.889011	1.66139	0.0478161	0.06174	0.518985	0.0574358	2.66648	0.191452	0.0880429	0.479599	35.1804	0.0889688	0.315911	0.0164515	0.0614629
2013	Guangdong	1.16693	0.905184	4.73432	0.11659	0.211019	0.970845	0.152347	2.09587	0.135303	0.0782037	0.677565	19.0638	0.260061	0.592321	0.0160643	1.27641
2013	Guangxi	0.67909	0.907817	1.26258	0.0343038	0.0829336	0.63385	0.0557242	2.52335	0.223165	0.0842566	0.448188	23.6033	0.0922356	0.198611	0.0139039	0.16668
2013	Hainan	0.83426	0.95162	0.336204	0.0523621	0.168564	0.697193	0.0944082	3.01441	0.321368	0.0784987	0.527374	27.7676	0.141251	0.252825	0.0192339	0.290484
2013	Chongqing	0.8332	0.883033	1.58168	0.0725594	0.172141	0.594734	0.108901	3.51354	0.24195	0.0815742	0.583502	41.3623	0.120401	0.360428	0.022202	0.287649
2013	Sichuan	0.78953	0.901013	1.67928	0.0479913	0.13398	0.601438	0.0805442	2.50723	0.23689	0.0893543	0.448995	37.2291	0.103963	0.166811	0.0156756	0.129932
2013	Guizhou	0.5434	0.969118	0.958672	0.0330562	0.108757	0.472808	0.06171	2.10554	0.385006	0.0837677	0.378355	49.2758	0.0947373	0.198789	0.0119657	0.0367951
2013	Yunnan	0.61413	0.938552	0.881778	0.0191958	0.127374	0.515805	0.0580897	2.1268	0.349504	0.0867554	0.404737	47.5656	0.096597	0.118929	0.0117042	0.0836139
2013	Shaanxi	0.65026	0.967568	1.05178	0.0494209	0.1324	0.578295	0.0809011	3.95433	0.228421	0.0946682	0.513018	43.9025	0.12695	0.183074	0.0286298	0.0780451
2013	Ningxia	0.6931	0.932508	1.16007	0.0450719	0.1591	0.632479	0.0862049	4.05367	0.359633	0.100392	0.519878	43.6606	0.122982	0.098494	0.0159711	0.0629755
2013	Xinjiang	0.72965	0.99517	0.398875	0.0209551	0.143903	0.494121	0.0640197	3.41533	0.36687	0.103371	0.444788	75.1568	0.140049	0.0136386	0.0122979	0.278302
2012	Beijing	1.64757	0.917412	3.60007	0.318406	0.708304	0.680955	0.418844	2.95428	0.20612	0.234719	0.862252	10.3876	0.305089	1.26082	0.0285763	0.454268
2012	Tianjin	1.40255	0.973166	8.45763	0.282113	0.279348	0.61046	0.284905	5.61557	0.166219	0.0983125	0.815287	10.8924	0.130927	1.18085	0.0334829	0.601431
2012	Hebei	0.80814	0.904676	1.54453	0.0656773	0.0794389	0.72267	0.0762926	2.69776	0.153507	0.0845443	0.46803	22.3717	0.0820925	0.386017	0.0160373	0.195465
2012	Shanxi	0.63566	0.963898	0.616344	0.0625278	0.141489	0.680171	0.0932689	2.45453	0.227813	0.0912337	0.5126	38.1531	0.0938632	0.23044	0.0176497	0.0864665
2012	Inner Mongolia	0.76113	0.928971	1.29867	0.0348593	0.0780746	0.600057	0.0543883	4.76936	0.215735	0.0972246	0.57751	65.7683	0.109775	0.0210482	0.0157202	0.0555272
2012	Liaoning	0.93837	0.897052	2.60934	0.0841276	0.150103	0.645724	0.11053	4.97523	0.183471	0.1034	0.656414	24.0515	0.117583	0.295357	0.0212823	0.30065
2012	Jilin	0.85982	0.898341	2.08439	0.0518699	0.0733454	0.687735	0.0648912	3.45873	0.206981	0.107962	0.537091	33.8938	0.0956036	0.146745	0.0210528	0.129422
2012	Heilongjiang	0.86038	0.876323	0.949772	0.0376147	0.068379	0.737776	0.0539117	2.52861	0.23164	0.110015	0.569118	41.4875	0.0860224	0.0810571	0.0183761	0.130076
2012	Shanghai	1.78037	0.963661	14.2647	0.782311	0.497799	0.677003	0.662618	2.15025	0.207317	0.144786	0.893277	5.26933	0.268038	3.75394	0.0212855	1.35797
2012	Jiangsu	1.2202	0.894537	3.78805	0.130085	0.175158	0.710253	0.149986	3.89573	0.130002	0.0978905	0.630051	19.4593	0.14146	0.738806	0.0211007	0.687398
2012	Zhejiang	1.45519	0.895169	6.19545	0.140865	0.272273	0.591005	0.185732	3.22246	0.120059	0.0899321	0.631915	20.7322	0.187163	0.519147	0.0170219	0.634043
2012	Anhui	0.71605	0.940111	1.97198	0.0537835	0.0835843	0.618412	0.0690491	2.57612	0.23013	0.0737132	0.46493	27.5813	0.069823	0.427409	0.0170847	0.120878
2012	Fujian	0.99672	0.954762	3.97996	0.0692301	0.138041	0.672562	0.0967811	3.31908	0.132348	0.0891271	0.596051	25.2564	0.158191	0.302258	0.0187138	0.4684
2012	Jiangxi	0.78294	0.923858	2.01158	0.0472289	0.0715002	0.603237	0.060712	2.39214	0.233165	0.084148	0.475133	33.4358	0.0689121	0.269862	0.018897	0.147397
2012	Shandong	0.94465	0.923331	4.47841	0.0972009	0.087016	0.732698	0.0998973	3.22726	0.118059	0.0858431	0.524316	25.2541	0.0920568	0.613363	0.0171243	0.374417
2012	Henan	0.75249	0.981137	2.15113	0.0786043	0.0471931	0.851063	0.0748855	2.28046	0.169139	0.0770712	0.424304	26.5415	0.0722975	0.563234	0.0165748	0.115874
2012	Hubei	0.78517	0.968351	2.07023	0.0495623	0.0857241	0.87159	0.0678695	2.69567	0.168976	0.0922894	0.535041	37.7489	0.085013	0.310866	0.0239849	0.0920268
2012	Hunan	0.74402	0.886979	1.48475	0.0468127	0.0508101	0.688299	0.0542935	2.18756	0.185924	0.0890029	0.466486	35.2523	0.0739886	0.313456	0.0163012	0.0611251
2012	Guangdong	1.05428	0.903237	4.32058	0.117348	0.188985	0.735539	0.145646	1.77001	0.129457	0.0804824	0.673966	18.4013	0.204036	0.589538	0.0152618	1.23371
2012	Guangxi	0.60075	0.907447	1.1758	0.0326491	0.0724775	0.675749	0.0515574	2.09496	0.229015	0.0847749	0.435284	23.047	0.0782486	0.197054	0.0134396	0.197944
2012	Hainan	0.7408	0.952854	0.310804	0.0499444	0.146285	0.701041	0.0861391	2.41871	0.319264	0.078374	0.51522	27.3563	0.118253	0.250565	0.0189707	0.321878
2012	Chongqing	0.73833	0.882456	1.39671	0.0681837	0.158099	0.757826	0.102532	2.96645	0.267	0.0848807	0.569779	40.9942	0.0940543	0.357394	0.021175	0.250301
2012	Sichuan	0.70014	0.900242	1.51772	0.0460669	0.117447	0.741139	0.0749228	2.10996	0.228335	0.0899198	0.435364	36.3421	0.0857244	0.166173	0.0151521	0.136712
2012	Guizhou	0.4753	0.969143	0.841623	0.0262655	0.0917277	0.544147	0.0523959	1.64116	0.40216	0.0837721	0.364237	47.2279	0.0752153	0.197767	0.0110165	0.0465449
2012	Yunnan	0.54165	0.941009	0.899207	0.0186562	0.118219	0.542731	0.0551844	1.68085	0.346542	0.0876668	0.393003	47.017	0.0780082	0.118219	0.0109933	0.074207
2012	Shaanxi	0.57625	0.966901	0.944522	0.0464243	0.115075	0.737711	0.0744282	3.2093	0.229962	0.0983002	0.500133	43.0085	0.10296	0.182539	0.0273449	0.0663396
2012	Ningxia	0.61803	0.931412	1.06907	0.0439938	0.143419	0.660189	0.08096	3.24096	0.369181	0.105786	0.506955	40.9923	0.101484	0.0974398	0.0149057	0.0720711
2012	Xinjiang	0.63937	0.994746	0.372371	0.0214317	0.12324	0.6101	0.0590421	2.75808	0.362419	0.103771	0.439767	74.2987	0.11794	0.0134518	0.0120339	0.28283
2011	Beijing	1.47357	0.912646	2.93884	0.304929	0.661854	0.742811	0.400886	2.7632	0.199683	0.223824	0.861813	10.5731	0.28056	1.23035	0.0291177	0.513863
2011	Tianjin	1.23212	0.973015	5.42899	0.271574	0.257645	0.67454	0.271298	5.21601	0.158865	0.102054	0.805166	11.1904	0.130103	1.13238	0.0331883	0.637924
2011	Hebei	0.71197	0.903367	1.04083	0.0635173	0.0661637	0.820571	0.0709356	2.2634	0.14429	0.0838067	0.456014	21.6773	0.0745229	0.383528	0.0158715	0.221698
2011	Shanxi	0.56014	0.963431	0.534297	0.0625858	0.121559	0.741036	0.0874938	1.96858	0.210353	0.0973121	0.496799	37.5196	0.0850598	0.229292	0.0165452	0.0932377
2011	Inner Mongolia	0.66416	0.929836	1.29261	0.0317255	0.0646968	0.681182	0.0485143	4.17615	0.208164	0.0972349	0.566076	64.865	0.0987389	0.0209806	0.0154891	0.0666728
2011	Liaoning	0.82965	0.895251	1.64952	0.0879505	0.13278	0.623691	0.10766	4.04433	0.175728	0.105111	0.640429	23.734	0.107835	0.294953	0.0205848	0.328223
2011	Jilin	0.751	0.898633	1.47283	0.0500208	0.0639125	0.77664	0.0610106	2.70706	0.208324	0.109143	0.534012	33.3772	0.0867988	0.146692	0.020474	0.140876
2011	Heilongjiang	0.75907	0.874013	0.82156	0.0356791	0.0555042	0.766755	0.0486361	1.94977	0.22207	0.107336	0.564945	40.5822	0.0802739	0.0810571	0.0185177	0.134298
2011	Shanghai	1.60538	0.961275	9.11077	0.749256	0.463789	0.596272	0.630824	2.11423	0.203946	0.144861	0.893055	5.1487	0.24006	3.70189	0.0217845	1.45742
2011	Jiangsu	1.0805	0.891794	2.86913	0.123151	0.148563	0.773827	0.137222	3.37924	0.126689	0.0970595	0.618939	19.2742	0.124896	0.736847	0.0210079	0.76443
2011	Zhejiang	1.30707	0.89446	4.19621	0.135101	0.25075	0.724417	0.176288	2.59661	0.118896	0.0896811	0.622918	20.4606	0.164981	0.51782	0.0166114	0.702273
2011	Anhui	0.62322	0.939046	1.29018	0.0575662	0.0699796	0.727491	0.0678359	2.08708	0.215873	0.0738207	0.448056	25.0561	0.0618616	0.425981	0.0166097	0.128033
2011	Fujian	0.87786	0.954224	2.48666	0.0655485	0.117161	0.736012	0.0881346	2.66422	0.12518	0.0904622	0.580914	24.8177	0.13732	0.3	0.0181392	0.494977
2011	Jiangxi	0.68916	0.920311	1.25237	0.0456045	0.0578423	0.716734	0.0558667	2.02487	0.21658	0.0850496	0.456996	32.672	0.0622103	0.268904	0.0184625	0.154479
2011	Shandong	0.83421	0.921291	3.09677	0.0942003	0.0801395	0.793621	0.0958907	2.77573	0.11027	0.0867155	0.509495	24.1974	0.0839494	0.610323	0.0170757	0.405162
2011	Henan	0.6604	0.981268	1.65343	0.0733704	0.0371253	0.928045	0.0682263	1.89274	0.157767	0.0780706	0.405731	26.3727	0.0643023	0.562156	0.0159794	0.0853488
2011	Hubei	0.68979	0.968109	1.55725	0.0478468	0.0741109	0.97156	0.0631667	2.18084	0.163748	0.0950259	0.518235	36.9481	0.0749861	0.309736	0.0232771	0.111033
2011	Hunan	0.65671	0.881604	1.16146	0.0457715	0.0406542	0.812599	0.0507944	1.80123	0.178995	0.0895742	0.451031	35.2016	0.066698	0.311426	0.0161894	0.0660114
2011	Guangdong	0.93717	0.901215	2.76689	0.107207	0.165059	0.814962	0.131671	1.62486	0.126149	0.0821003	0.665017	18.1555	0.179724	0.584585	0.0145384	1.22207
2011	Guangxi	0.52313	0.906439	0.796293	0.0306602	0.0609058	0.759282	0.0469311	1.72028	0.217158	0.0880362	0.418084	22.5811	0.0703014	0.195497	0.0129191	0.178106
2011	Hainan	0.6446	0.94716	0.247654	0.0499329	0.130413	0.715048	0.0814143	1.88962	0.308722	0.0824059	0.505131	26.13	0.106956	0.24774	0.0178677	0.344338
2011	Chongqing	0.64804	0.880954	0.966635	0.0658646	0.137327	0.851433	0.0949372	2.56026	0.256732	0.0882667	0.550188	40.6173	0.0835629	0.354239	0.0194523	0.157929
2011	Sichuan	0.61286	0.899642	1.35218	0.0438571	0.103271	0.830304	0.0693544	1.76673	0.222333	0.0907852	0.418261	35.1886	0.0753888	0.165638	0.014153	0.123212
2011	Guizhou	0.41454	0.963776	0.750888	0.0256215	0.0832725	0.704625	0.0502723	1.22107	0.394504	0.0904417	0.349668	45.4944	0.0632228	0.196915	0.00991929	0.0557267
2011	Yunnan	0.4722	0.937386	0.792184	0.0170717	0.110342	0.630704	0.0522858	1.33686	0.329423	0.0885957	0.367955	46.3235	0.0699784	0.117508	0.010528	0.0890208
2011	Shaanxi	0.50279	0.965569	0.746436	0.0454722	0.103454	0.816984	0.0704778	2.51966	0.234234	0.102625	0.472883	40.6054	0.0931205	0.182053	0.0257754	0.0726984
2011	Ningxia	0.541	0.931954	0.873764	0.0425228	0.126138	0.782356	0.0752846	2.57387	0.335794	0.109673	0.497653	38.3505	0.0901095	0.0962349	0.0137512	0.0863098
2011	Xinjiang	0.54422	0.994334	0.331694	0.0198235	0.1014	0.745548	0.0520272	2.09692	0.345609	0.106792	0.435491	70.2354	0.104939	0.0133072	0.011712	0.292309
2010	Beijing	1.32623	0.910714	2.87445	0.30298	0.628077	0.922521	0.393738	2.75382	0.192532	0.228024	0.859327	10.7615	0.625556	1.19561	0.0299239	0.53094
2010	Tianjin	1.00749	0.97331	4.02959	0.257642	0.259928	0.813151	0.263439	4.83303	0.14926	0.105292	0.795997	11.418	0.333564	1.08558	0.0330426	0.672306
2010	Hebei	0.5958	0.903913	0.910678	0.0637189	0.064281	0.948065	0.0706942	2.09666	0.138286	0.0855547	0.444954	21.4545	0.187883	0.381038	0.0153617	0.205972
2010	Shanxi	0.47363	0.963666	0.449591	0.0543059	0.12108	0.890981	0.0821178	1.69647	0.209911	0.101095	0.480414	36.8338	0.205912	0.228079	0.0157505	0.101973
2010	Inner Mongolia	0.55296	0.930437	1.32813	0.0312111	0.0550851	0.736413	0.0453742	3.61104	0.194782	0.0981157	0.555016	63.9134	0.243273	0.020896	0.0150238	0.0677532
2010	Liaoning	0.69079	0.899525	1.65297	0.0853293	0.128589	0.83455	0.105498	3.66697	0.173147	0.10586	0.621029	23.2103	0.267801	0.294415	0.0201199	0.349498
2010	Jilin	0.62374	0.897183	1.33814	0.0520667	0.063894	0.85456	0.0626033	2.86509	0.206199	0.109361	0.533309	32.9221	0.223214	0.146585	0.0198177	0.132953
2010	Heilongjiang	0.62107	0.860789	0.795624	0.0341158	0.0542716	0.875942	0.0474872	1.77735	0.217317	0.105325	0.556744	39.6413	0.194516	0.0810359	0.0187612	0.119733
2010	Shanghai	1.3978	0.964401	9.17054	0.710309	0.44056	0.891311	0.604714	2.21837	0.192409	0.143817	0.892749	5.19931	0.55373	3.63249	0.0223908	1.44115
2010	Jiangsu	0.91182	0.893406	3.26836	0.116387	0.138302	0.899417	0.129747	2.94628	0.118624	0.0961829	0.605795	19.1012	0.295941	0.734049	0.0209611	0.81508
2010	Zhejiang	1.13026	0.894734	4.76556	0.132804	0.236796	0.800307	0.170913	2.27208	0.115715	0.0901661	0.616119	20.2271	0.385871	0.516303	0.016245	0.701435
2010	Anhui	0.52852	0.942693	1.062	0.054663	0.0657803	0.84783	0.0649375	1.9377	0.209365	0.0758972	0.430082	25.0767	0.148993	0.425196	0.0157622	0.128058
2010	Fujian	0.74269	0.954572	2.32427	0.0632444	0.108388	0.838113	0.0841821	2.22017	0.115022	0.0905563	0.57108	24.6453	0.328836	0.297823	0.0175406	0.50781
2010	Jiangxi	0.57886	0.92224	1.17484	0.041649	0.0543446	0.833461	0.0524908	1.966	0.203492	0.0866557	0.44061	31.5099	0.155087	0.267346	0.0182986	0.150078
2010	Shandong	0.69903	0.926005	3.0376	0.0897953	0.073094	0.885968	0.0908942	2.42809	0.105822	0.0852656	0.496975	23.9736	0.204493	0.60722	0.0170147	0.389131
2010	Henan	0.55237	0.98218	1.3364	0.071536	0.0346622	0.948406	0.066217	1.76352	0.147934	0.0758047	0.385008	26.0594	0.156667	0.563174	0.0154889	0.0586746
2010	Hubei	0.58323	0.97203	1.31344	0.0455629	0.0778978	0.982348	0.0628213	1.79167	0.156655	0.0952187	0.497032	36.0005	0.181395	0.308123	0.0226418	0.110351
2010	Hunan	0.5622	0.893141	1.03079	0.0438729	0.0388529	0.95612	0.0491949	1.47087	0.168505	0.0905914	0.433029	34.7029	0.161033	0.310198	0.0159397	0.0658817
2010	Guangdong	0.78903	0.902258	2.89615	0.106602	0.150147	0.923956	0.126874	1.49638	0.117826	0.0850701	0.661814	18.2113	0.436106	0.581024	0.0136637	1.227
2010	Guangxi	0.45434	0.903122	0.720631	0.0292018	0.0597295	0.853377	0.0458501	1.53093	0.209783	0.0893385	0.4	22.0785	0.178284	0.194024	0.0123105	0.138284
2010	Hainan	0.52754	0.946088	0.322806	0.0471949	0.127863	0.85282	0.0792263	1.51554	0.281589	0.0819596	0.498274	24.4373	0.258527	0.24548	0.017354	0.340051
2010	Chongqing	0.52767	0.883147	1.00119	0.0558876	0.129229	0.952567	0.0857722	2.31851	0.215636	0.0925086	0.529983	40.5369	0.20149	0.350113	0.0181185	0.101038
2010	Sichuan	0.50869	0.899206	1.22337	0.0420111	0.102502	0.936066	0.0680479	1.63042	0.247766	0.0925259	0.40174	33.0742	0.180322	0.165535	0.0135017	0.103584
2010	Guizhou	0.34719	0.96784	0.642946	0.0259573	0.0815064	0.79863	0.0503114	0.892469	0.354503	0.0919321	0.338028	43.5884	0.147304	0.197483	0.0092927	0.0508704
2010	Yunnan	0.3952	0.939986	0.864533	0.0166978	0.111942	0.747367	0.0530641	1.20137	0.316399	0.0903695	0.347023	45.4652	0.167979	0.116772	0.00954024	0.0968224
2010	Shaanxi	0.4105	0.965991	0.725402	0.0425884	0.099621	0.915773	0.0675289	2.13218	0.219177	0.106207	0.457564	39.4809	0.229515	0.181663	0.0248399	0.0782616
2010	Ningxia	0.46749	0.932813	0.877441	0.0401487	0.121206	0.888463	0.0724286	2.28152	0.329968	0.11438	0.478673	35.5735	0.213586	0.0953313	0.0126708	0.102858
2010	Xinjiang	0.46427	0.993094	0.32062	0.0183982	0.0909853	0.800576	0.0480648	1.56668	0.312445	0.106585	0.430206	69.951	0.254439	0.0131627	0.0114947	0.265967
2009	Beijing	1.16686	0.912624	2.68484	0.297908	0.606052	0.748666	0.384771	2.63071	0.190847	0.223602	0.850142	11.8262	0.552963	1.06947	0.0334293	0.489501
2009	Tianjin	0.86876	0.968666	3.60414	0.245344	0.238293	0.479135	0.245941	3.85847	0.149469	0.109888	0.78013	11.658	0.317704	1.02624	0.0330593	0.654188
2009	Hebei	0.51497	0.898015	0.878949	0.0634937	0.0580563	0.846252	0.0683683	1.74436	0.136207	0.0868537	0.430054	21.6285	0.170576	0.372564	0.0150761	0.159593
2009	Shanxi	0.42441	0.945479	0.39049	0.0559048	0.117282	0.764054	0.0816993	1.44243	0.212236	0.103772	0.459877	37.1549	0.185314	0.218698	0.0159729	0.0865454
2009	Inner Mongolia	0.49378	0.931045	1.2661	0.0300864	0.0431774	0.62705	0.0402996	3.02923	0.197822	0.0992589	0.533856	62.2444	0.228844	0.0204734	0.0145305	0.0663706
2009	Liaoning	0.5958	0.895867	1.45523	0.0730015	0.115167	0.639443	0.0921047	2.84614	0.176328	0.107892	0.603612	23.4121	0.223457	0.290646	0.0197376	0.313642
2009	Jilin	0.52659	0.894318	1.10084	0.047524	0.0600035	0.691616	0.0577338	2.34	0.203223	0.112567	0.533212	32.2737	0.191949	0.146211	0.0193786	0.111521
2009	Heilongjiang	0.52068	0.860401	0.653576	0.0339675	0.0499705	0.590555	0.0448603	1.31438	0.218672	0.10588	0.554888	39.5896	0.182214	0.0808879	0.0185294	0.106286
2009	Shanghai	1.24829	0.950752	7.75684	0.597648	0.401392	0.783831	0.527616	2.62561	0.198695	0.145356	0.885997	6.07548	0.538636	3.02997	0.0266949	1.2409
2009	Jiangsu	0.80035	0.887586	3.08634	0.107538	0.120219	0.700916	0.117371	2.45306	0.11659	0.0949543	0.555987	18.6153	0.234677	0.720616	0.0214036	0.725443
2009	Zhejiang	1.00073	0.894223	4.66436	0.124485	0.217616	0.608067	0.158469	2.0738	0.115411	0.0898469	0.578958	20.6471	0.335266	0.490995	0.0167277	0.626077
2009	Anhui	0.45043	0.942065	0.881784	0.0518546	0.0568565	0.804509	0.0600722	1.46643	0.212855	0.0778018	0.420975	24.3327	0.114732	0.437616	0.0143171	0.106273
2009	Fujian	0.66802	0.953533	2.11355	0.0639958	0.0891437	0.735682	0.0782998	1.718	0.115377	0.0929169	0.513923	24.6771	0.275484	0.2925	0.0167159	0.453517
2009	Jiangxi	0.5075	0.917787	0.944702	0.0419458	0.0463426	0.70979	0.0496929	1.49889	0.204093	0.0908936	0.431859	30.914	0.133727	0.265548	0.0179036	0.123419
2009	Shandong	0.61188	0.924028	2.98311	0.0875539	0.0619607	0.722691	0.0852492	2.00998	0.096401	0.0858476	0.48321	23.938	0.177043	0.599747	0.0168213	0.329537
2009	Henan	0.4807	0.981248	1.26497	0.0689184	0.0284395	0.790362	0.0621043	1.44456	0.149163	0.0756984	0.377042	25.5417	0.13477	0.568084	0.0144283	0.0528382
2009	Hubei	0.50353	0.986948	1.115	0.0450046	0.069361	0.884684	0.0596447	1.37533	0.161323	0.0990288	0.459965	34.4748	0.147164	0.307692	0.0218367	0.0931432
2009	Hunan	0.4909	0.85346	0.908476	0.0441127	0.0360013	0.820316	0.0481994	1.20253	0.169257	0.0928648	0.431939	29.879	0.140556	0.302455	0.0158731	0.0607136
2009	Guangdong	0.69069	0.900826	2.57929	0.10121	0.143104	0.821232	0.120792	1.34189	0.109779	0.0869275	0.633949	19.1907	0.430495	0.536338	0.013842	1.09342
2009	Guangxi	0.39804	0.902182	0.632911	0.0267745	0.0522057	0.70633	0.0413393	1.0785	0.20902	0.0914256	0.392092	20.6942	0.142978	0.204377	0.0108802	0.119378
2009	Hainan	0.47444	0.945628	0.296448	0.0458179	0.10675	0.653851	0.0710571	1.14387	0.293832	0.0821075	0.490741	23.1956	0.222199	0.244068	0.0164447	0.35031
2009	Chongqing	0.44784	0.880264	0.821637	0.0522385	0.116089	0.864941	0.0791189	1.82382	0.19787	0.0974248	0.515915	38.8073	0.1717	0.346958	0.016936	0.080728
2009	Sichuan	0.44621	0.896742	1.08836	0.0312236	0.0924053	0.863436	0.0574452	1.38936	0.253738	0.0941836	0.387049	30.442	0.143319	0.168416	0.0126565	0.103859
2009	Guizhou	0.30054	0.968812	0.599816	0.0199623	0.0671639	0.642631	0.0411096	0.635071	0.350724	0.0969867	0.298841	37.5358	0.122583	0.215591	0.00787446	0.0476125
2009	Yunnan	0.33693	0.942453	0.801921	0.0174401	0.0998405	0.559345	0.048927	0.990243	0.316437	0.0962802	0.339969	45.0729	0.148541	0.115986	0.00861083	0.0825669
2009	Shaanxi	0.34376	0.964023	0.726125	0.0410731	0.0922355	0.851383	0.0640892	1.65612	0.22542	0.107955	0.435048	38.2049	0.197924	0.183463	0.0236943	0.0725174
2009	Ningxia	0.40483	0.928845	0.937049	0.0395586	0.107889	0.831743	0.0678373	1.72144	0.319483	0.113798	0.4608	34.888	0.191984	0.0941265	0.0120902	0.0990006
2009	Xinjiang	0.38831	0.992535	0.341044	0.0162922	0.0765083	0.684098	0.0417188	1.26239	0.314916	0.110227	0.398333	69.793	0.214284	0.013006	0.0111921	0.257543
2008	Beijing	1.06619	0.910271	2.60802	0.282499	0.495155	0.650931	0.347438	2.25056	0.186812	0.220683	0.848968	12	0.495381	1.03291	0.0345501	0.629357
2008	Tianjin	0.79108	0.968904	2.97039	0.229392	0.171278	0.723582	0.215076	2.88248	0.136555	0.112034	0.772109	10.2551	0.303537	0.982785	0.0328603	0.949818
2008	Hebei	0.47955	0.898855	0.826748	0.0609385	0.0307037	0.679629	0.0571224	1.26865	0.116234	0.0886001	0.418944	21.3912	0.151368	0.37018	0.0143087	0.218302
2008	Shanxi	0.40972	0.975797	0.520673	0.0507189	0.0859586	0.728799	0.0682833	1.03524	0.189518	0.105204	0.451187	36.5796	0.164902	0.217677	0.0154429	0.202115
2008	Inner Mongolia	0.46562	0.927492	1.02079	0.0257945	0.0250704	0.682169	0.0318948	2.26819	0.187402	0.104935	0.516984	61.0141	0.193252	0.0204057	0.0131193	0.0933569
2008	Liaoning	0.55765	0.897482	1.27272	0.0851982	0.0864411	0.565898	0.0907534	2.32192	0.159969	0.109521	0.600463	23.4401	0.191587	0.290377	0.0190121	0.4239
2008	Jilin	0.49327	0.894378	0.962353	0.0471005	0.0387053	0.610483	0.0501602	1.84305	0.183703	0.117113	0.532187	31.8577	0.168555	0.145891	0.0184376	0.147275
2008	Heilongjiang	0.48556	0.853382	0.574542	0.03198	0.025636	0.436926	0.0345896	0.955817	0.185596	0.109635	0.553987	39.4366	0.158301	0.0808668	0.0177291	0.170659
2008	Shanghai	1.14403	0.942353	7.95857	0.630516	0.321369	0.687339	0.510352	2.55461	0.189363	0.145294	0.886123	6.08951	0.514439	2.97792	0.0266366	1.59142
2008	Jiangsu	0.73565	0.88552	3.10112	0.113184	0.0903782	0.598951	0.110903	1.99304	0.107133	0.0979256	0.543051	18.3574	0.206052	0.716138	0.020485	0.986268
2008	Zhejiang	0.92579	0.892985	4.76385	0.116494	0.163834	0.541109	0.136151	1.8209	0.102787	0.0913047	0.575977	20.2445	0.307463	0.485308	0.0162544	0.789985
2008	Anhui	0.42025	0.940293	0.739218	0.0482358	0.0362019	0.710798	0.0506246	1.09976	0.185609	0.0810862	0.405053	24.2587	0.0917164	0.437901	0.0131748	0.153007
2008	Fujian	0.61961	0.952911	1.87127	0.0610701	0.0645266	0.679236	0.0682172	1.44498	0.105119	0.0951324	0.49889	24.5857	0.247012	0.290645	0.0156103	0.556472
2008	Jiangxi	0.46972	0.924101	0.785269	0.0402526	0.0289203	0.616041	0.0424498	1.0785	0.18673	0.0932055	0.413636	30.4125	0.112223	0.263631	0.0173678	0.160835
2008	Shandong	0.56414	0.920325	2.83051	0.0798062	0.036421	0.71448	0.0716475	1.63915	0.0870448	0.0873997	0.476054	23.4351	0.159235	0.59639	0.0162898	0.419413
2008	Henan	0.44542	0.980479	1.20046	0.0705083	0.0100696	0.816374	0.0570922	1.11259	0.123948	0.0767331	0.360272	25.5218	0.119274	0.564611	0.0132591	0.075038
2008	Hubei	0.46564	0.983598	0.861923	0.0443659	0.0446285	0.770091	0.0510024	0.988794	0.145651	0.101962	0.451935	32.983	0.125071	0.307208	0.0207479	0.130927
2008	Hunan	0.45125	0.861725	0.701945	0.0416453	0.0206893	0.693337	0.0410975	0.867398	0.158222	0.0979734	0.421473	28.9292	0.120594	0.301228	0.0149268	0.0846564
2008	Guangdong	0.63998	0.900289	2.44591	0.0990415	0.10702	0.811629	0.107878	1.1388	0.105853	0.0904595	0.633697	19.1906	0.38649	0.531107	0.0127451	1.39651
2008	Guangxi	0.36903	0.900141	0.563986	0.021311	0.0224811	0.660981	0.0279542	0.779983	0.180868	0.0953636	0.381645	20.6132	0.122155	0.202694	0.0100538	0.143949
2008	Hainan	0.439	0.945535	0.337167	0.0456971	0.0726271	0.721785	0.0606521	0.825995	0.245315	0.0840093	0.480094	21.7365	0.188056	0.241243	0.0147957	0.456451
2008	Chongqing	0.41262	0.87369	0.705179	0.0511973	0.0920995	0.871198	0.0709781	1.40176	0.199348	0.101323	0.499824	38.2642	0.150402	0.34453	0.0158509	0.1233
2008	Sichuan	0.41212	0.882481	0.796513	0.0298808	0.0615253	0.761666	0.0466078	0.875866	0.235788	0.0962917	0.374048	27.5844	0.114807	0.167449	0.0121783	0.110662
2008	Guizhou	0.27969	0.983404	0.535657	0.019272	0.0539413	0.370746	0.0344843	0.491563	0.316131	0.101713	0.291062	33.0517	0.0980649	0.215307	0.00705315	0.100146
2008	Yunnan	0.31026	0.940965	0.765257	0.0123241	0.068767	0.507502	0.0355435	0.756306	0.257932	0.104261	0.329958	44.8499	0.127202	0.115275	0.00765424	0.113665
2008	Shaanxi	0.31365	0.962126	0.611856	0.0405311	0.0689255	0.764552	0.0561592	1.22658	0.208503	0.112184	0.421053	34.832	0.170561	0.182977	0.0223195	0.10599
2008	Ningxia	0.36814	0.927868	0.831123	0.0391202	0.0867778	0.778671	0.0608531	1.34126	0.295497	0.11873	0.449838	33.9935	0.157346	0.0930723	0.0114003	0.163202
2008	Xinjiang	0.35029	0.980754	0.343846	0.0141567	0.0438885	0.714125	0.0302168	1.06053	0.252025	0.115733	0.396527	68.8184	0.178259	0.0128373	0.0108386	0.412658
2007	Beijing	0.94396	0.907488	2.63508	0.273608	0.452235	0.762497	0.330747	2.39265	0.176355	0.215838	0.84507	12.7091	0.431525	0.995125	0.0354076	0.666942
2007	Tianjin	0.70101	0.968148	2.5945	0.231043	0.163686	0.739988	0.213656	2.1104	0.133519	0.11422	0.763229	10.3417	0.272439	0.931807	0.0332857	1.1377
2007	Hebei	0.42934	0.900594	0.792218	0.0636022	0.0260958	0.595596	0.056895	0.991603	0.109898	0.0925852	0.402564	21.2106	0.12211	0.367744	0.0134022	0.191199
2007	Shanxi	0.36657	0.980372	0.562163	0.0450483	0.0804531	0.631989	0.0622315	0.843354	0.183126	0.110941	0.440318	35.3283	0.129201	0.216528	0.0142791	0.202096
2007	Inner Mongolia	0.39531	0.923567	0.941709	0.0264949	0.0201152	0.595766	0.0302947	1.81825	0.177686	0.111432	0.501455	57.6341	0.151501	0.0203297	0.0118111	0.113486
2007	Liaoning	0.47734	0.90044	0.965018	0.0813952	0.0819308	0.442932	0.0857892	1.72992	0.160047	0.112136	0.591903	22.8248	0.164349	0.289233	0.0180958	0.449612
2007	Jilin	0.41913	0.891217	0.725363	0.0491871	0.0370292	0.357855	0.0490179	1.33751	0.16723	0.124484	0.531502	31.2985	0.150282	0.145678	0.017223	0.162696
2007	Heilongjiang	0.41323	0.846523	0.524781	0.0268315	0.025456	0	0.0259964	0.740978	0.16805	0.113901	0.538964	36.8486	0.134168	0.0808457	0.0166031	0.198349
2007	Shanghai	1.01446	0.936869	7.64023	0.553637	0.290457	0.723472	0.456942	2.37912	0.17899	0.148158	0.886975	6.00807	0.446964	2.9306	0.0260965	1.70854
2007	Jiangsu	0.6561	0.880991	3.04214	0.10778	0.0789058	0.641679	0.103816	1.60893	0.0992078	0.0991505	0.532066	17.5386	0.173069	0.711287	0.0193091	1.09963
2007	Zhejiang	0.82652	0.892737	4.80436	0.115902	0.14064	0.48644	0.128048	1.66411	0.0962061	0.0947374	0.571937	19.7257	0.269103	0.479621	0.0153751	0.806536
2007	Anhui	0.35563	0.938696	0.64739	0.0486891	0.0339013	0.681827	0.0500435	0.831563	0.168903	0.0852472	0.387055	24.2517	0.0732298	0.436688	0.0119409	0.162503
2007	Fujian	0.54671	0.952927	1.76321	0.0588457	0.0577544	0.659246	0.0644434	1.19738	0.0984573	0.0993597	0.487015	24.2742	0.223376	0.28879	0.0142274	0.618982
2007	Jiangxi	0.40447	0.927145	0.669389	0.0415809	0.0258861	0.511015	0.0416534	0.755929	0.164549	0.0880533	0.397894	29.8798	0.0936607	0.261714	0.0178957	0.142569
2007	Shandong	0.49853	0.92535	2.72646	0.0889637	0.0314085	0.582264	0.0752647	1.3385	0.0871084	0.0893939	0.467492	22.6579	0.1321	0.593224	0.0153772	0.41233
2007	Henan	0.38516	0.981311	1.12688	0.0672568	0.0119393	0.503392	0.0539524	0.85578	0.124604	0.0805491	0.343376	25.4996	0.09911	0.560479	0.0117008	0.071959
2007	Hubei	0.39975	0.984073	0.814143	0.0464757	0.0443932	0.5213	0.0509909	0.759853	0.138378	0.102894	0.44306	32.2478	0.10252	0.306563	0.0204191	0.126124
2007	Hunan	0.39042	0.864297	0.644516	0.0437688	0.0195016	0.515424	0.0410541	0.653784	0.147503	0.100617	0.404563	27.6027	0.0999811	0.300047	0.0141404	0.0842704
2007	Guangdong	0.5624	0.899068	2.29788	0.100525	0.10131	0.729211	0.10673	0.983628	0.101645	0.0956357	0.63139	19.2618	0.335668	0.525821	0.0118495	1.59596
2007	Guangxi	0.32241	0.89993	0.492865	0.0244719	0.0195017	0.516781	0.0282217	0.616548	0.165548	0.0964022	0.362416	19.7571	0.100931	0.200673	0.00910963	0.133635
2007	Hainan	0.37914	0.943971	0.361391	0.0446616	0.0667862	0.495935	0.056743	0.594556	0.200442	0.0889599	0.472189	21.0521	0.147751	0.238701	0.0128161	0.439621
2007	Chongqing	0.35093	0.878231	0.579467	0.0475037	0.0858061	0.726633	0.0660463	1.11069	0.186389	0.103243	0.48331	37.1822	0.130192	0.341739	0.0146895	0.132079
2007	Sichuan	0.35467	0.88214	0.679802	0.0313709	0.0482881	0.685978	0.0431005	0.693958	0.167452	0.100822	0.355974	23.3044	0.096332	0.167222	0.0113011	0.0985513
2007	Guizhou	0.2374	0.982811	0.499592	0.0200119	0.0532513	0.542966	0.0361741	0.395747	0.29009	0.108775	0.282297	32.761	0.0778044	0.213547	0.00642456	0.088779
2007	Yunnan	0.26341	0.941094	0.789139	0.0161008	0.0684685	0.385942	0.0370084	0.61121	0.239431	0.109	0.315906	44.3804	0.104114	0.114539	0.00689214	0.141055
2007	Shaanxi	0.26447	0.963299	0.625162	0.0401263	0.0653639	0.591581	0.0539047	0.911153	0.19283	0.116296	0.406083	32.3631	0.141649	0.182296	0.0207181	0.114578
2007	Ningxia	0.31808	0.931025	0.854557	0.0378818	0.0819824	0.654055	0.0579706	0.983279	0.271991	0.126019	0.440984	33.7082	0.130984	0.0918675	0.0102313	0.167765
2007	Xinjiang	0.3183	0.982684	0.364937	0.0184301	0.0468612	0.43843	0.0322924	0.883437	0.225693	0.122418	0.391408	69.3169	0.145413	0.0126205	0.0103288	0.333313
2006	Beijing	0.82755	0.914841	2.64744	0.254275	0.440372	0.897292	0.314162	2.08501	0.164777	0.2102	0.843137	12.9684	0.318463	0.963437	0.0357861	0.713694
2006	Tianjin	0.62279	0.964315	2.37214	0.223423	0.143576	0.86109	0.202269	1.69349	0.124594	0.118162	0.757209	10.5265	0.209656	0.898379	0.0332448	1.23044
2006	Hebei	0.38018	0.899145	0.818307	0.0609643	0.0255309	0.732388	0.0556712	0.793012	0.101228	0.0936788	0.384459	20.8434	0.0925689	0.36536	0.0125053	0.160504
2006	Shanxi	0.31809	0.981493	0.485564	0.0583209	0.0807303	0.812752	0.072074	0.668356	0.192649	0.110703	0.430222	33.4607	0.0977067	0.21538	0.0132275	0.162061
2006	Inner Mongolia	0.33419	0.92574	0.856647	0.0260911	0.0194451	0.762839	0.0306095	1.40309	0.169495	0.123108	0.486441	53.718	0.106066	0.020262	0.0105514	0.101702
2006	Liaoning	0.40904	0.911122	0.882799	0.0680432	0.0826631	0.620422	0.0783849	1.33215	0.153791	0.11732	0.589792	22.8953	0.131061	0.287416	0.0168707	0.451737
2006	Jilin	0.36411	0.89159	0.621604	0.0511319	0.046943	0.582977	0.0553487	0.952736	0.168032	0.130387	0.529563	31.0114	0.123658	0.145304	0.0159774	0.162255
2006	Heilongjiang	0.35524	0.848348	0.527652	0.0292685	0.0276859	0.461669	0.0336459	0.584881	0.156494	0.115291	0.53492	36.4465	0.106411	0.0808245	0.0154852	0.181264
2006	Shanghai	0.91387	0.950792	7.15035	0.488586	0.27759	0.871475	0.415717	2.14876	0.173211	0.153648	0.887052	5.72562	0.304953	2.86278	0.0256933	1.70129
2006	Jiangsu	0.58132	0.855724	2.8225	0.0998706	0.070539	0.658379	0.0959176	1.33367	0.0930119	0.101269	0.51894	16.8175	0.132103	0.704291	0.0173004	1.10136
2006	Zhejiang	0.73348	0.880443	4.46281	0.111995	0.129382	0.727982	0.123419	1.52414	0.0934958	0.0968648	0.56506	19.1386	0.207697	0.472038	0.0144552	0.810601
2006	Anhui	0.29691	0.926293	0.565625	0.0496262	0.0322321	0.735381	0.0503614	0.578331	0.152915	0.0867702	0.371031	24.1589	0.0581277	0.436117	0.0108623	0.158824
2006	Fujian	0.48348	0.951692	1.63034	0.0571718	0.0538509	0.788336	0.0626148	0.838055	0.095698	0.100225	0.480045	24.3283	0.177611	0.286935	0.0129663	0.679327
2006	Jiangxi	0.34595	0.928581	0.556966	0.039525	0.0258311	0.723542	0.0414975	0.618484	0.149113	0.0856507	0.386725	29.5543	0.0733602	0.259976	0.0177581	0.123779
2006	Shandong	0.43683	0.927625	2.50005	0.0931804	0.0312268	0.661481	0.0784358	1.19362	0.0830462	0.09055	0.460952	22.012	0.104035	0.58955	0.0143745	0.399488
2006	Henan	0.3261	0.980468	0.910895	0.0688077	0.0152621	0.635455	0.0569551	0.628695	0.115244	0.0855758	0.324744	25.1651	0.0763778	0.562395	0.0103716	0.0700606
2006	Hubei	0.34194	0.988654	0.770846	0.0455737	0.0453209	0.686651	0.051688	0.5873	0.138103	0.104813	0.438082	31.9324	0.0804128	0.30624	0.0191863	0.127371
2006	Hunan	0.33896	0.86692	0.634914	0.0437331	0.0192237	0.654543	0.041813	0.50071	0.140644	0.103629	0.387102	27.0968	0.0774361	0.299433	0.0130902	0.084032
2006	Guangdong	0.50798	0.896384	2.07078	0.0984168	0.0972674	0.72344	0.103989	0.856986	0.0974391	0.0994639	0.630052	19.1732	0.285591	0.517752	0.0108403	1.64833
2006	Guangxi	0.27705	0.902224	0.479795	0.0247141	0.0211355	0.63439	0.0296572	0.465925	0.151085	0.101265	0.346472	19.1392	0.08178	0.198611	0.00821036	0.125635
2006	Hainan	0.32555	0.976179	0.333312	0.0504807	0.0641707	0.499456	0.0598534	0.507057	0.165775	0.0946549	0.460526	21.0251	0.116938	0.236158	0.0107821	0.256858
2006	Chongqing	0.28738	0.877698	0.547656	0.0586155	0.0802917	0.831578	0.0721859	0.857336	0.170197	0.106408	0.46688	35.719	0.098458	0.340768	0.0133945	0.12125
2006	Sichuan	0.30024	0.883551	0.667036	0.0312903	0.0476005	0.738763	0.0430571	0.540201	0.155988	0.103158	0.343004	20.1601	0.0723087	0.168086	0.0105354	0.0984988
2006	Guizhou	0.19846	0.988	0.484459	0.0188928	0.054694	0.659805	0.0365714	0.318712	0.26759	0.115064	0.274687	30.1512	0.059481	0.213264	0.00589689	0.0772929
2006	Yunnan	0.22505	0.946542	0.76689	0.0100485	0.0651201	0.6638	0.033837	0.492661	0.223021	0.112332	0.30493	44.2775	0.0730984	0.113753	0.00634017	0.126881
2006	Shaanxi	0.22602	0.964196	0.588501	0.04042	0.0661196	0.680679	0.0548394	0.664177	0.18219	0.121149	0.391165	30.3355	0.113652	0.181663	0.0194436	0.121987
2006	Ningxia	0.27601	0.92368	0.877586	0.0370429	0.0849177	0.753902	0.0587708	0.825662	0.271834	0.135614	0.430464	32.952	0.0992053	0.0909639	0.0092601	0.180879
2006	Xinjiang	0.27373	0.94273	0.311993	0.0194705	0.0464049	0.582868	0.0339108	0.764439	0.222796	0.12681	0.379512	70.1151	0.11161	0.0123494	0.00971956	0.267298
