# Supplementary material for: Inclusive finance, industrial structure upgrading and farmers’ income: Empirical analysis based on provincial panel data in China
Source: PLoS One. 2021 Oct 20;16(10):e0258860. doi: 10.1371/journal.pone.0258860 (PMC8528286; doi:10.1371/journal.pone.0258860)
Supplement: S2 Data — (XLS) [file pone.0258860.s002.xls]

## Sheet: Sheet2
Year	Province	Rev	Number of bank branches	Number of bank staff	Savings	Loans	Premium income	Insurance indemnity expenditure	Non-performing loans ratio	Agricultural added value	Forestry added value	Husbandry added value	Fishery added value	Added value of primary industry	Agricultural intermediate consumption	Forestry intermediate consumption	Husbandry intermediate consumption	Fishery intermediate consumption	Primary industry intermediate consumption	Output value of agriculture, forestry, animal husbandry and fishery service industry	Agriculture, forestry, animal husbandry and fishery output value	Fiscal expenditure	GDP	Total post and telecommunications business	Total population	Number of students in colleges and universities	Number of college teachers	Urban population	Fixed asset investment in the whole society	Administrative area
2018	Beijing	2.64903	4703	115727	157092	70483.7	1793.34	629.35	0.4	51.1	44.9	20.5	2.2	118.7	63.7	50.2	51.5	4	169.4	8.8	296.8	74714332	30320	2153.39	2154	594933	143255	1863.21	7910.07	16410.5
2018	Tianjin	2.30652	3167	66180	30983.2	34084.9	559.98	164.14	3.1	96.8	7.4	35.8	35.4	175.4	100.4	5.4	60	35.8	201.6	13.7	390.5	31031579	18809.6	853.16	1560	523349	47468	1297.14	10656.7	11966.5
2018	Hebei	1.40309	11879	184554	66245.2	48115.3	1790.63	541.18	2.2	2141.9	120.4	944.1	131.6	3338	944	66.2	869.7	75.9	1955.8	413.2	5707	77262086	36010.3	3170.25	7556	1342631	108248	4263.85	35411.2	188800
2018	Shanxi	1.175	7031	124106	35340	25256.4	824.88	267.35	2.3	510.1	46	180.9	3.7	740.7	384.9	53.9	180.6	3.1	622.5	97.4	1460.6	42839099	16818.1	1466.99	3718	765580	59424	2171.68	6384.85	156700
2018	Inner Mongolia	1.38026	5543	98501	23342	22195.7	659.5	193.32	3.5	988.4	70.1	672.5	19.4	1750.4	524.1	30.2	621.8	9.8	1185.9	49	2985.3	48314587	17289.2	1315.12	2534	455284	40465	1589.07	10047.4	1183000
2018	Liaoning	1.46563	9645	181902	59016	44985	852.89	407.56	4.1	991	69.5	558.2	401.9	2020.6	758.4	80	788	226.6	1853	188.4	4061.9	53377150	25315.3	1935.6	4359	963208	97176	2968.48	6923.78	148600
2018	Jilin	1.37482	5073	98833	22056.3	18993.3	629.9	192.3	3.1	598.2	44.6	494.1	23.9	1160.8	394.8	28.7	507.6	15.1	946.2	77.4	2184.3	37895894	15074.6	1150.44	2704	658327	63479	1555.61	13496.4	187400
2018	Heilongjiang	1.38037	6557	117436	25486.6	20326	899.11	257.17	2.3	2237.7	97.5	612.9	52.8	3000.9	1397.2	88.9	929.5	52.8	2468.4	154.9	5624.3	46767503	16361.6	1225.27	3773	732082	73542	2267.57	10761.3	473000
2018	Shanghai	3.03747	4072	117973	121112	73272.4	1405.79	581.56	0.6	63.3	5.6	13.8	21.6	104.3	86.8	10.2	34.5	34.6	166.1	19.2	289.6	83515376	32679.9	2256.96	2424	517796	75115	2135.54	7623.42	6340.5
2018	Jiangsu	2.08451	12965	262125	144227	117808	3317.28	997	1.3	2673.3	82.9	447.3	938.1	4141.6	1061.7	64.3	644	769.8	2539.8	511	7192.5	116573521	92595.4	5864.89	8051	1806277	170589	5604.3	56207.3	107200
2018	Zhejiang	2.73024	13226	247602	116513	105775	1953.21	762	1.2	1088.4	127.8	148	610.3	1974.5	429.6	49.2	183.8	433	1095.6	87.2	3157.3	86295256	56197.2	6427.56	5737	1019449	94462	3952.79	33946.4	105500
2018	Anhui	1.3996	8483	122825	51199.2	39452.7	1209.73	419.2	1.9	1432.8	230	640.4	334.8	2638	820.9	102.9	675.5	170.8	1770.1	264.6	4672.7	65721484	30006.8	2577.7	6324	1139112	82096	3458.6	32729.5	140100
2018	Fujian	1.78212	6622	123316	45812.9	46503.5	870.92	346.3	1.6	1031.2	246.4	369	731.8	2378.4	622.2	142.6	349.4	586.4	1700.6	150.4	4229.5	48326930	35804	2525.27	3941	772361	70707	2593.97	29454.2	124000
2018	Jiangxi	1.44599	7165	104161	35290.7	30567.1	753.59	264.92	2.8	993.1	220.2	356.2	307.7	1877.2	556.1	99.3	315.9	166.2	1137.5	133.7	3148.6	56675207	21984.8	1785.82	4648	1054400	81501	2603.81	24536.8	166900
2018	Shandong	1.6297	15320	246636	96412.7	77810.5	2519.45	929.9	4	2907.4	130.4	1039.6	873.2	4950.6	1770.9	51.3	1393.1	552.7	3768	678.9	9397.4	101009606	76469.7	4187.58	10047	2040793	158526	6146.75	57466	157900
2018	Henan	1.38307	13047	202058	64983	48870.6	2262.85	654.75	2.9	2917.7	74.4	1237.9	80.4	4310.4	2056	54.6	829.8	42.3	2982.7	464.8	7757.9	92177286	48055.9	4387.02	9605	2140780	153690	4966.75	48101.2	167000
2018	Hubei	1.49778	7782	128637	56076.4	45805.7	1470.92	466.89	1.5	2008.9	128.6	736.2	673.8	3547.5	1024.9	106.6	650.3	432.2	2214	446.4	6207.8	72582663	39366.6	2385.27	5917	1438242	129164	3567.95	35833.4	185900
2018	Hunan	1.40925	9819	135247	48994.6	36460.5	1255.07	410.65	1.7	1856.6	287.4	668.1	271.5	3083.6	807.7	99.7	796.5	145.7	1849.6	428.4	5361.6	74796148	36425.8	2725.34	6899	1326828	104086	3864.82	35155.2	211800
2018	Guangdong	1.71677	17285	351325	208051	145169	3472.37	1403.46	1.3	2160	291.4	555.7	828.2	3835.3	929.6	99.2	629	555.6	2213.4	269.4	6318.1	157292571	97277.8	11014.2	11346	1963170	160099	8021.62	41802.3	179725
2018	Guangxi	1.24348	6296	90439	29789.8	26688.3	629.03	223.8	1.5	1865.5	284.4	529	342.2	3021.1	851.9	95.5	543.3	162.1	1652.8	235.3	4909.2	53107410	20352.5	2180.43	4926	942227	69027	2473.84	22713	237600
2018	Hainan	1.39889	1566	24403	9610.5	8820.1	183.1	55.98	1.6	480.8	73.4	146.7	284.9	985.8	248.7	37	98.6	102.5	486.8	63	1535.7	16913027	4832.05	591.08	934	189179	15313	551.62	3713.85	35400
2018	Chongqing	1.37812	4403	77357	36887	32248	806.24	277	1.1	963.8	73.3	263.6	77.5	1378.2	328.9	27.8	256.4	22.9	636	38.1	2052.4	45409487	20363.2	1678.35	3102	762811	59521	2031.81	18764.6	82402
2018	Sichuan	1.33314	14225	262911	77391	55390.9	1958.08	632.73	2.2	2923.8	227	1126.5	149.4	4426.7	1230	131.8	1119.5	98.6	2579.9	189.2	7195.6	97075048	40678.1	3645.6	8341	1564710	125535	4361.51	35156.1	486000
2018	Guizhou	0.97161	5175	71393	26542.5	24811.4	445.88	181.27	2.1	1439.3	174.7	507.6	34.5	2156.1	849.4	78.6	338.7	20.3	1287	176.5	3619.5	50296774	14806.5	2256.44	3600	687530	50050	1710.72	17953.5	176167
2018	Yunnan	1.07679	5574	78899	30740.8	28485.7	667.99	248.6	2.5	1498.8	265.1	676	58.8	2498.7	735.9	131.8	561.2	39.5	1468.4	141.9	4108.9	60750283	17881.1	2569.16	4830	764659	54832	2309.22	21132.6	394100
2018	Shaanxi	1.12128	7254	106117	40927.6	30742.7	969.39	280.9	1.5	1380.8	62.5	370.2	16.7	1830.2	864.2	42.1	312.6	13.1	1232	177.8	3240	53024430	24438.3	2354.79	3864	1054808	106096	2246.14	26296.6	205600
2018	Ningxia	1.17076	1356	23178	6046.14	7038.52	182.83	60.49	3.7	194.1	3.3	74.4	7.6	279.4	150.5	6	101.7	12.1	270.3	26.1	575.8	14190592	3705.18	480.71	688	125253	11629	405.094	3049.81	66400
2018	Xinjiang	1.19745	4209	65953	22378.1	18774.3	577.26	206.62	1.4	1257.8	31	390	13.3	1692.1	1283.4	31.7	406.4	14.8	1736.3	209.4	3637.8	50124518	12199.1	894.21	2487	374944	30812	1266.13	9042.66	1660000
2017	Beijing	2.42405	4647	119505	144086	69556.2	1973.15	577.74	0.5	59	28.8	29.2	3.4	120.4	70.8	30	72.2	6.2	179.2	8.7	308.3	68194900	28000.3	1289.9	2170.7	592878	142197	1877.66	8370.44	16410.5
2017	Tianjin	2.17537	3129	64606	30940.8	31602.5	565.01	155.32	2.3	95.1	4.4	39.8	29.7	169	88.1	4.6	68.2	40.1	201	12.1	382.1	32808800	18595.4	406.8	1557	514669	47143	1291.22	11288.9	11966.5
2017	Hebei	1.28809	11689	181096	60451.3	43315.3	1714.45	547.55	2	2014.6	114.6	878.7	122.1	3130	876	60.9	857.2	73.8	1867.9	375.5	5373.4	66152000	35964	1365.23	7519.52	1268873	105505	4136.49	33406.8	188800
2017	Shanxi	1.07875	7317	123843	32844.9	22573.8	823.92	261.14	2.4	490.6	44.8	179.6	4.2	719.2	371.3	52.9	179.3	3.5	607	92.6	1418.7	37567300	14973.5	656.63	3702	762974	59116	2122.73	6040.54	156700
2017	Inner Mongolia	1.25843	5818	99619	23092.7	21566.3	569.91	186.48	3.8	934.9	69.7	624.4	20.7	1649.7	499.9	30.2	576.1	10.6	1116.8	47	2813.5	45231200	16103.2	525.49	2529	448092	39598	1568.49	14013.2	1183000
2017	Liaoning	1.37468	9393	182637	54249	41279	945.7	375.3	2.9	918.5	66.2	534.1	383.4	1902.2	701.9	74.1	755.1	208.8	1739.9	209.4	3851.6	48429200	23942	1000.49	4369	980995	97806	2948.64	6676.74	148600
2017	Jilin	1.29504	5102	115429	21562.7	17960	641.63	175.1	3	542	42.3	485.4	25.6	1095.3	353.8	27	497	16.1	893.9	75	2064.3	37257200	15288.9	543.89	2717	643872	63351	1539.18	13283.9	187400
2017	Heilongjiang	1.26648	6627	122092	23796	19466.1	931.41	240.5	2.4	2148.4	91.7	676.2	49	2965.3	1322.9	83.6	1025.5	49	2481	140.4	5586.6	46407000	16199.9	676.73	3788.7	734166	73918	2250.49	11292	473000
2017	Shanghai	2.7825	4099	117599	112462	67182	1587.1	548.93	0.6	62.5	5.1	20.9	22.3	110.8	83.9	10.3	40.2	36.1	170.5	11.3	292.6	75476200	30133.9	1405.66	2418	514917	73891	2120.59	7246.6	6340.5
2017	Jiangsu	1.9158	14297	257743	134776	104007	3449.51	983.62	1.3	2603.6	77	472.5	892	4045.1	1161.1	59.8	685.4	731.4	2637.7	478.3	7161.2	106214000	85900.9	2947.43	8029.3	1767877	168583	5520.95	53277	107200
2017	Zhejiang	2.49558	12581	246108	107321	90233.3	1844.36	653.4	1.7	1072.6	122.8	165.6	572.9	1933.9	421.9	47.3	205.7	406.4	1081.3	78.1	3093.4	75302700	51768.3	3522.59	5657	1002346	92654	3846.76	31696	105500
2017	Anhui	1.27582	8473	123011	46146.9	35162	1107.16	397.7	1.6	1407	220.6	641.1	313.6	2582.3	834.4	98.5	680.6	162.7	1776.2	239.5	4597.9	62022900	27518.7	1079.78	6255	1147401	81266	3345.8	29275.1	140100
2017	Fujian	1.63348	6539	122049	44086.8	41899.7	831.75	325.7	2.1	953.3	207.7	386.8	667.3	2215.1	573.7	120	363.7	534.7	1592.1	139.9	3947.2	47192900	32298.3	1301.81	3911	750987	68302	2534.33	26416.3	124000
2017	Jiangxi	1.32418	7195	104453	32535.7	25900.4	727.56	216.8	2.3	960.5	204.3	376.2	294.3	1835.3	528.8	92.2	333.5	158.8	1113.3	120.5	3069	51237000	20818.5	791.13	4622	1048289	80113	2523.61	22085.3	166900
2017	Shandong	1.51175	15380	248274	91018.7	70873.9	2341.08	831.3	3	2755.7	116	1041	920.1	4832.8	1647.6	49.1	1460.4	555.9	3713	594.7	9140.4	92576600	72678.2	1891.88	10005.8	2015345	154311	6061.53	55202.7	157900
2017	Henan	1.27192	13071	254935	60037.6	42546.8	2020.07	625.86	1.9	2665.7	84.4	1316	73.1	4139.2	1887	44.5	1052.9	34.6	3019	404.3	7562.5	82246600	44988.2	1817.33	9559	2004662	145755	4794.86	44496.9	167000
2017	Hubei	1.38121	7885	128264	52352.4	39571.1	1346.77	406.53	1.5	1962.1	117.6	785.3	664	3529	1000.4	95.7	692.8	425.1	2214	386.8	6129.7	68317400	36522.9	1123.38	5902	1400918	131395	3499.89	32282.4	185900
2017	Hunan	1.29358	9821	133548	46729.3	31850	1110.18	376.7	1.9	1814.5	241.2	687.2	255.5	2998.4	783.1	83.8	818.6	137.6	1823.1	392	5213.5	70966600	34590.6	1121.75	6860.15	1273208	102318	3747.01	31959.2	211800
2017	Guangdong	1.57797	17287	358342	194536	126032	3274.85	1142.38	1.3	2018.9	265.4	563.7	763.5	3611.5	871.1	90.8	638.6	512.6	2113.1	245.3	5969.9	150430900	89879.2	6105.99	11169	1925775	154540	7801.55	37761.8	179725
2017	Guangxi	1.13255	6297	91368	27899.6	23226.1	565.1	181.8	1.6	1747.4	258.4	553.9	318.7	2878.4	791.5	88.1	574.7	152.2	1606.5	213.9	4698.7	49128900	20396.2	799.69	4885	866716	66934	2403.91	20499.1	237600
2017	Hainan	1.29018	1537	24306	10096.4	8459.27	164.83	49.08	0.8	469.8	71	147.5	274.5	962.8	237.6	36.7	97.6	98.3	470.2	55.9	1488.9	14444900	4462.54	270.27	926	185538	14753	537.45	4244.4	35400
2017	Chongqing	1.26379	4124	71198	34853	25924	744.75	257	1.2	873.2	62.1	267	73.7	1276	292.5	23	255.5	21.1	592.1	34.3	1902.5	43367100	19500.3	711.43	3075	746859	58388	1970.56	17537	82402
2017	Sichuan	1.22269	14249	231058	73079.4	49144.1	1939.39	583.32	2.5	2813.1	220.7	1086.6	142	4262.4	1191.1	126.1	1113.1	92.9	2523.2	169.9	6955.5	86866200	36980.2	1515.25	8302	1499715	121894	4216.59	31902.1	486000
2017	Guizhou	0.88691	5340	73520	26194.1	20965.3	387.73	153.81	3	1306.4	156.7	531.1	38	2032.2	770.6	72.1	354.7	22.1	1219.5	162.2	3413.9	46045700	13540.8	889.35	3580	627672	47896	1647.52	15503.9	176167
2017	Yunnan	0.98622	5641	78141	30160.7	25857.6	613.28	218.05	3	1330.3	250.3	705.3	52.5	2338.4	652.2	131.2	584.1	35.2	1402.7	131.7	3872.9	57129500	16531.3	1209.71	4801	705854	53533	2241.35	18936	394100
2017	Shaanxi	1.02645	7227	103447	38153.3	26924.5	868.69	260.01	2	1292.9	58.4	374.8	15.4	1741.5	802.4	38.5	320.4	12	1173.3	162.8	3077.6	48330800	21898.8	952.31	3835	1069374	103994	2177.9	23819.4	205600
2017	Ningxia	1.07379	1353	23217	5867.22	6461.48	165.21	49.56	2.3	174.3	3.4	65.8	7.2	250.7	134.7	6.3	89.9	11.4	242.3	24.5	517.4	13759400	3453.93	220.19	682	121051	11695	395.42	3728.38	66400
2017	Xinjiang	1.10453	3649	63937	21753	17477.6	523.77	173.39	1.4	1147.3	26.8	366.7	11	1551.8	1166	27.4	381.8	12.2	1587.4	187.3	3326.6	46412300	10920.1	365.8	2445	346044	30349	1207.34	12089.1	1660000
2016	Beijing	2.23095	4691	118583	138409	63739.4	1838.96	596.64	0.55	66	25	35.4	3.3	129.7	79.2	27.2	87.3	6	199.7	8.7	338.1	64067700	25669.1	979.08	2173	599188	142953	1879.65	7943.89	16410.5
2016	Tianjin	2.00756	3174	64859	30067	28754	529.49	177.67	1.79	121	5	54	40.2	220.2	123.3	3.4	86.8	48.8	262.3	12	395.6	36994300	17885.4	269.61	1562	513842	46233	1295.37	12779.4	11966.5
2016	Hebei	1.19194	11538	172740	55513.3	37352.2	1495.3	548.2	1.87	2359.8	93.1	915.2	124.7	3492.8	1099.6	39.2	1024	86.3	2249.1	342	5299.7	60495300	32070.5	819.99	7470	1216096	103789	3983	31750	188800
2016	Shanxi	1.00825	7068	124394	30869.1	20356.5	700.55	239.02	2.72	545	43.2	191.2	5.4	784.8	413.1	57.1	185	4.5	659.7	89.5	1429.9	34288600	13050.4	385.6	3682	756287	59845	2069.65	14198	156700
2016	Inner Mongolia	1.1609	5874	101818	21245.7	19458.5	486.87	137.78	3.57	923.1	68	624.4	21.9	1637.4	492	30.7	578.5	11.1	1112.3	44.6	2803.5	45127100	18128.1	276.89	2520	436699	39263	1541.99	15080	1183000
2016	Liaoning	1.28807	9217	187138	51693	38686	1115.7	388	2.09	1051	80.3	640.6	401.1	2173	808.6	63.4	935.2	238.5	2045.7	203.1	3764.1	45774700	22246.9	614.15	4378	998719	98546	2949.46	6692.25	148600
2016	Jilin	1.21229	5080	105958	21154.7	17210.5	557	161	2.68	812.6	65.4	594.1	26.4	1498.5	419.4	41.8	658.7	16.6	1136.5	72.6	2167.9	35860900	14776.8	310.34	2733	642263	63359	1529.66	13923.2	187400
2016	Heilongjiang	1.18319	6657	124464	22394.8	18086.2	685.5	237.8	2.04	1823.6	100.8	697.6	48.4	2670.4	1050.3	119	1157.2	80.8	2407.3	130.4	5202.9	42273400	15386.1	389	3799	735857	74901	2249.01	10648.4	473000
2016	Shanghai	2.55204	3994	115995	110511	59982.2	1529.26	528.77	0.68	63.2	4.3	21.4	20.6	109.5	85.4	8.9	41.2	29.5	165	10.6	300.8	69189400	28178.7	1074.22	2420	514683	73357	2127.18	6755.88	6340.5
2016	Jiangsu	1.76056	13228	242062	125577	92957	2690.25	915.13	1.42	2569.4	72.7	543.6	891.5	4077.2	1145.3	56.6	788	730.4	2720.3	437.7	7179	99819600	77388.3	1870.29	7999	1745847	165722	5416.92	49663.2	107200
2016	Zhejiang	2.28661	12840	244580	99530.3	81804.5	1784.9	633.2	2.26	1094.5	114.2	193.8	562.8	1965.3	426.7	44	240.6	399.2	1110.5	70.4	3038.5	69742600	47251.4	2367.23	5590	996143	90214	3745.3	30276.1	105500
2016	Anhui	1.17205	8434	121726	41324.3	30774.5	876.1	357.5	1.6	1361.3	201.2	667.3	337.9	2567.7	872.8	89.9	708.4	175.3	1846.4	218.4	4432.3	55229500	24407.6	664.45	6196	1145007	80416	3221.3	27033.4	140100
2016	Fujian	1.49992	6622	122827	40487	37787.3	917.6	317.6	2.73	1119.6	201.9	355.2	686.6	2363.3	662.4	113.2	326.5	548.9	1651	132.1	3784.2	42754000	28810.6	889.21	3874	756392	67488	2463.86	23237.3	124000
2016	Jiangxi	1.21377	7140	106706	29105.2	21847.4	609	207	2.22	933.8	233.9	422.8	314	1904.5	513.1	90.7	365.8	144.9	1114.5	111.3	3019.9	46174000	18499	486.86	4592	1038951	76969	2438.35	19694.2	166900
2016	Shandong	1.39541	15328	248782	85683.5	65243.5	2302.2	786.9	2.48	2834.9	103.7	1061.9	928.7	4929.2	1806.5	43.7	1478.9	556.9	3886	510.7	9075.6	87552100	68024.5	1164.99	9947	1995880	150345	5870.72	53323	157900
2016	Henan	1.16967	12982	202458	54979.7	37139.6	1555.15	547.98	1.84	2693.5	79.1	1427.9	85.7	4286.2	1883.6	42.2	1183.4	42.6	3151.8	361.6	7405.4	74537400	40471.8	990.89	9532	1874752	138777	4623.02	40415.1	167000
2016	Hubei	1.2725	7690	128846	47284.9	34530.7	1051.8	372.4	1.68	1942.2	102.3	1005.3	609.4	3659.2	979	101.1	709.9	420.6	2210.6	308.5	5864	64229800	32665.4	707.39	5885	1401840	131014	3419.19	30011.7	185900
2016	Hunan	1.19304	9726	133101	41996.7	27532.3	886.5	339.9	1.75	2276.6	237.8	805.4	258.6	3578.4	978.5	83.8	957.3	138	2157.6	345.9	5057.5	63391600	31551.4	699.12	6822	1225016	100543	3598.61	28353.3	211800
2016	Guangdong	1.45122	17322	347647	179829	110928	3820.51	1035.42	1.38	2189.7	234.5	554.8	715.4	3694.4	944.8	80.2	666.9	480.3	2172.2	225.7	5817.6	134460900	80854.9	3877.56	10999	1892878	149360	7611.31	33303.6	179725
2016	Guangxi	1.03595	6606	96194	25477.8	20640.5	469.2	158.95	1.91	1617.6	242.2	622.6	314.5	2796.9	730.3	81.3	643.8	149.8	1605.2	189.3	4560.2	44417000	18317.6	452.66	4838	810282	63690	2326.11	18236.8	237600
2016	Hainan	1.18429	1517	23600	9120.17	7687.65	133.21	49.25	0.73	462.6	65.3	158.5	261.9	948.3	233	34.7	108.6	91.9	468.2	49.5	1433.9	13764800	4053.2	142.84	917	184875	14651	520.67	3890.45	35400
2016	Chongqing	1.15488	4114	71363	32160.1	25524.2	601.61	250.16	1.28	862.3	53.6	320.7	66.6	1303.2	289.5	19.8	306.8	18.7	634.8	30.3	1851.6	40018100	17740.6	428.23	3048	732475	57453	1908.05	16048.1	82402
2016	Sichuan	1.12031	14183	229076	66892.4	43543	1712.08	554.36	2.33	2390.7	145	1258.7	134.9	3929.3	1320.3	74.1	1293	89	2776.4	160.4	6816.9	80088900	32934.5	913.97	8262	1446559	123931	4065.73	28812	486000
2016	Guizhou	0.80903	5259	71141	23831.4	17961	321.28	131.53	2.02	1189	133.3	480.1	43.8	1846.2	699.7	61.7	317.1	24.9	1103.4	147.6	3123.1	42623600	11776.7	378.92	3555	573932	45028	1569.53	13204	176167
2016	Yunnan	0.90198	5647	78434	27921.5	23491.4	529.37	206.1	3.07	1305.6	217	616.2	56.2	2195	638	113.4	525.6	38	1315	123	3704.7	50188600	14788.4	551.03	4771	656594	52559	2148.38	16119.4	394100
2016	Shaanxi	0.93964	7034	101724	35707.4	24224.4	714.7	238.4	2.23	1251.6	51.9	375.6	14.8	1693.9	776	33.6	320.3	11.5	1141.4	150.5	2994.8	43893700	19399.6	557.02	3813	1076254	103453	2110.11	20825.2	205600
2016	Ningxia	0.98516	1333	23466	5460.63	5695.96	133.9	42.84	2.05	175.9	3.6	55.7	6.5	241.7	136	6.6	76.1	10.5	229.2	22.9	496.3	12545400	3168.59	109.93	675	117149	11584	379.96	3794.25	66400
2016	Xinjiang	1.01832	3596	60630	19300.1	15196	439.9	154.95	1.4	1234.6	26.1	378.7	9.5	1648.9	928.5	24.1	274.5	12.6	1239.7	171	3165.9	41382500	9649.7	280.35	2398	319875	29797	1159.43	10287.5	1660000
2015	Beijing	2.05687	4603	115084	128573	58559.4	1403.89	506.62	0.84	70.3	26.5	38.9	4.4	140.1	84.2	30.8	96.9	7.4	219.3	8.7	370.8	57377000	23014.6	1181.88	2170.5	603557	142440	1878	7495.99	16410.5
2015	Tianjin	1.84816	3039	64184	28149.4	25994.7	398.34	139.53	1.6	116.1	4.6	50	38.1	208.8	121.9	3.1	80.3	42.2	247.5	11.1	453.4	32323500	16538.2	321.047	1546.95	512854	47077	1278.4	11832	11966.5
2015	Hebei	1.10505	11446	171202	48927.6	32608.5	1163.1	461.92	1.18	2337.5	86.2	898.1	117.6	3439.4	1103.8	35.3	1006	81.1	2226.2	313.2	6154.4	56321900	29806.1	997.935	7424.92	1179172	102778	3811.21	29448.3	188800
2015	Shanxi	0.94539	6692	116887	28641.4	18574.8	586.73	214.37	2.34	553.8	41.8	182.1	5.5	783.2	415.8	55.6	176.9	4.5	652.8	86.7	1546.7	34229700	12766.5	515.931	3664.12	740245	59508	2016.37	14074.2	156700
2015	Inner Mongolia	1.07759	4843	95809	18172.2	17264.3	395.48	124.54	3.97	926.9	68.2	602	20.3	1617.4	491.4	31.2	558.8	10.4	1091.8	42.2	2845.2	42529600	17831.5	400.301	2511.04	420807	38648	1514.16	13702.2	1183000
2015	Liaoning	1.20569	9550	183825	47758	36283	941.4	371.9	1.64	1212.2	86.3	639	446.4	2383.9	856.4	79.8	922.4	243.4	2102	200.8	4667.9	44816100	28669	804.468	4382.4	1005650	97924	2951.55	17917.9	148600
2015	Jilin	1.13262	4998	97490	18683.8	15308.8	431	126	1.47	926.3	66.8	578.5	24.6	1596.2	474.1	43	666.4	15.3	1198.8	68.2	2882.3	32171000	14063.1	387.257	2753.32	632723	63043	1522.86	12705.3	187400
2015	Heilongjiang	1.10952	6633	123954	21429.8	16644.9	591.8	169.3	1.72	1852.8	95	641.5	44.3	2633.6	1059.1	109.3	1063.3	73.3	2305	114.7	5150.4	40206600	15083.7	511.443	3811.7	735151	76086	2241.28	10182.9	473000
2015	Shanghai	2.32052	4022	115425	103761	53387.2	1125.16	473.59	1.01	66.7	3.9	20.2	19	109.8	95.4	8.2	45.4	32.7	181.7	11	300.8	61915600	25123.5	1164.51	2415.27	511623	73578	2115.78	6352.7	6340.5
2015	Jiangsu	1.62567	13381	245505	107873	78866.3	1989.9	732.6	1.55	2566.2	72.4	515.9	831.6	3986.1	1155.9	56.7	746.2	685.9	2644.7	400	6611.3	96875800	70116.4	2316.49	7976.3	1715749	162257	5305.83	46246.9	107200
2015	Zhejiang	2.1125	12385	243514	90301.6	76466.3	1435.33	558.82	2.5	1032.6	109.2	190.4	500.7	1832.9	402.1	42.4	235.8	355.2	1035.5	65.1	2877.6	66459800	42886.5	2424.55	5539	991149	88744	3644.66	27323.3	105500
2015	Anhui	1.08207	8700	125881	34826.2	26144.4	699	277	1.86	1333.2	200.6	610	312.9	2456.7	841.4	89.5	649	162.2	1742.1	173.6	4401.1	52390100	22005.6	823.458	6143.6	1130748	79397	3102.52	24386	140100
2015	Fujian	1.37927	6309	120233	36845.5	33694.4	777.6	245.1	2.77	1017.1	201.6	297.4	602	2118.1	601.5	112.7	273.9	480.3	1468.4	122.2	3661.2	40015800	25979.8	1077.84	3839	758452	67155	2403.21	21301.4	124000
2015	Jiangxi	1.11391	7040	101976	25043	18561.1	508	178	2.08	869.1	220.3	389.7	293.9	1773	457.8	73.4	330.1	126.1	987.4	106	2835.5	44125500	16723.8	620.075	4565.63	984489	78938	2356.78	17388.1	166900
2015	Shandong	1.29304	14618	221424	76795.5	59063.3	1787.7	622.2	2.32	2900.8	98.4	1043.7	936.2	4979.1	2029	41.5	1479.6	588.6	4138.7	432	9590.8	82500100	63002.3	1474.59	9847.16	1900612	147035	5613.87	48312.4	157900
2015	Henan	1.08529	12743	197914	47629.9	31432.6	1248.76	447.71	1.48	2704.7	84.4	1337	83.4	4209.5	1906	49.9	1108.3	40.2	3104.4	327.4	7898.8	67993500	37002.2	1328.15	9480	1766869	133369	4441.38	35660.3	167000
2015	Hubei	1.18439	7493	129373	41345.9	29514.6	843.63	283.34	1.58	1795.5	92.6	875	546.7	3309.8	984.8	88	628.3	376.1	2077.2	255.4	5745.5	61328400	29550.2	965.751	5851.5	1410567	129118	3326.58	26563.9	185900
2015	Hunan	1.09925	9532	128137	36220.6	24221.9	712.2	257	1.67	2130.4	234.6	727.8	238.8	3331.6	913.1	82.8	874	128.1	1998	302.5	5499.6	57287200	28902.2	906.661	6783.03	1180643	98746	3451.88	25045.1	211800
2015	Guangdong	1.33604	16985	353781	160388	95661.1	2814.37	988.35	1.43	1949.8	221.1	506.7	668	3345.6	844	75.6	610.4	449.2	1979.2	206.6	5394.7	128278000	72812.6	4378.78	10849	1856355	145449	7454.35	30343	179725
2015	Guangxi	0.94666	6174	91431	22793.5	18119	385.75	132.77	2.18	1478.7	235	560.6	291.1	2565.4	667.7	78.9	579.7	138.7	1465	166.7	4094.6	40655100	16803.1	651.534	4796	751181	60203	2257	16227.8	237600
2015	Hainan	1.08576	1479	22970	7637.27	6650.66	114.25	38.86	0.69	407.3	64.1	142	241.3	854.7	206.6	35.1	96.4	83.6	421.7	44	1321.1	12394300	3702.76	183.922	910.82	182944	14137	502.044	3451.22	35400
2015	Chongqing	1.05047	4534	70787	28778.8	22955.2	514.58	220.19	0.99	771.5	44.3	275.9	58.5	1150.2	262.2	16.1	267	16.5	561.8	26.2	1667.6	37920000	15717.3	554.562	3016.55	716580	56283	1838.29	14353.2	82402
2015	Sichuan	1.02474	14015	226284	60117.7	38704	1267.3	454.08	2	2296.7	131.7	1121.9	127	3677.3	1038.8	74.1	1393.7	83.5	2590.1	140.4	6097.8	74975100	30053.1	1297.59	8204	1387889	122099	3913	25525.9	486000
2015	Guizhou	0.73869	5062	67981	19537.1	15121	257.8	106.97	1.6	1096.5	92.9	415.9	35.3	1640.6	676.1	44.8	249.2	20.6	990.7	107.3	2263	39395000	10502.6	515.163	3529.5	500882	42097	1482.74	10945.5	176167
2015	Yunnan	0.82421	5660	76746	25204.6	21243.2	434.6	173.23	2.18	1231.3	215.8	559.7	48.9	2055.7	610.1	101.3	471.3	32.8	1215.5	111.8	3459.6	47128300	13619.2	792.575	4741.8	614569	50303	2054.62	13500.6	394100
2015	Shaanxi	0.86889	7097	99005	32685.3	22096.8	572.45	193.96	1.99	1178.6	47	358.8	13.3	1597.7	732.1	28.8	306.7	10.3	1077.9	137.9	2878.5	43760600	18021.9	760.965	3793	1099693	103911	2045.19	18582.2	205600
2015	Ningxia	0.91187	1463	24825	4822.96	5150.32	103.31	34.21	1.58	175.7	4.1	51.9	6.1	237.8	135.3	7.6	71	9.7	223.6	21.7	465.2	11384900	2911.77	135.416	667.88	115007	11469	368.87	3505.45	66400
2015	Xinjiang	0.94251	3656	59669	17822.1	13651	367.43	136.85	1	1147.6	27.7	374.5	9.3	1559.1	857.8	25.5	275	12.4	1170.7	146.2	2915.8	38048700	9324.8	404.8	2359.73	304682	28893	1114.5	10813	1660000
2014	Beijing	1.88673	4363	111520	100096	53650.6	1207.2	407.3	0.72	70.9	39.8	43.7	4.6	159	84.2	50.9	109	8.6	252.7	8.4	420.1	45246700	21330.8	889.895	2152	604578	142267	1858	6924.2	16410.5
2014	Tianjin	1.70142	2966	62187	24777.8	23223.4	317.75	104.4	1.11	111.4	1.9	48.9	37.7	199.9	119.3	1.3	68.7	41.8	231.1	10.7	441.7	28847000	15726.9	243.61	1517	505795	47043	1248	10518.2	11966.5
2014	Hebei	1.01861	10895	165848	43764	28052.3	931.94	395.03	0.74	2335.4	77.4	921.8	112.9	3447.5	1118	30.7	1030.2	78.1	2257	290.2	5994.8	46773000	29421.2	825.525	7384	1164341	102294	3642	26671.9	188800
2014	Shanxi	0.88094	5793	110456	26942.9	16559.4	465.37	182.47	1.7	561.7	42	179.9	5.4	789	422.4	56.5	174.7	4.4	658	83.6	1530.5	30852800	12761.5	431.127	3648	713218	60393	1962	12354.5	156700
2014	Inner Mongolia	0.99763	4683	94259	16290.6	15066	314	110.5	2.16	918.6	66.5	623.6	19.3	1628	489.9	30	582.1	9.8	1111.8	40.2	2779.8	38799800	17770.2	336.036	2505	406414	37691	1491	17591.8	1183000
2014	Liaoning	1.11915	9256	179698	42053	33024	757	291.1	1.46	1047.6	89.1	694	455	2285.7	686.6	63.3	1023.5	244.8	2018.2	194.5	4498.4	50804900	28626.6	647.287	4391	998281	97927	2944	24730.8	148600
2014	Jilin	1.07801	4887	94667	16526.3	12695.3	330	112	1.14	888.6	65.3	546.1	24.5	1524.5	453.9	39.1	648.9	15.6	1157.5	67.4	2763	29132500	13803.1	328.199	2752	618273	62916	1509	11339.6	187400
2014	Heilongjiang	1.04532	6570	124305	19423.2	13791.5	507.1	154.8	1.55	1925	90.5	557.3	38.5	2611.3	1090.6	105.2	928.8	64.2	2188.8	101	4894.8	34342200	15039.4	430.472	3833	730614	77000	2224	9829	473000
2014	Shanghai	2.11916	4087	139106	73882.4	47915.8	986.75	378.66	1.02	74.1	2.8	23.9	23.4	124.2	95.4	6	46	39.1	186.5	11.5	322.2	49234400	23567.7	906.007	2426	506644	73373	2173	6016.4	6340.5
2014	Jiangsu	1.49584	12759	228567	96471.6	71949.8	1683.76	616.07	1.31	2313.9	66.1	473.7	780.7	3634.4	1048.9	52.1	709	646.1	2456.1	352.9	6443.4	84724500	65088.3	1680.33	7960	1698636	160471	5191	41938.6	107200
2014	Zhejiang	1.93733	12299	244884	79241.9	71361	1258.04	474.63	2.04	1000.7	107.3	212.5	456.7	1777.2	385.3	39.7	259.7	322.7	1007.4	60	2844.6	51595700	40173	1682.62	5508	978216	87375	3573	24262.8	105500
2014	Anhui	0.99164	7948	116410	30088.8	22754.7	572.3	234.4	1.3	1306.9	197.2	585.2	303	2392.3	812.3	85.9	596.8	156.7	1651.7	162.5	4223.7	46641000	20848.8	630.023	6083	1080545	80254	2990	21875.6	140100
2014	Fujian	1.26502	6039	116655	31858.4	30051.3	686	215.1	1.94	963.2	207.7	272.4	571.4	2014.7	566.3	115.5	250.5	453.8	1386.1	112.5	3522.3	33067000	24055.8	856.935	3806	748480	65775	2352	18177.9	124000
2014	Jiangxi	1.01166	6743	97136	21754.9	15696.8	400.4	142.1	1.44	762.3	212.5	428.5	280.4	1683.7	381.8	61.6	386.4	120.3	950.1	98.8	2726.5	38827000	15714.6	445.805	4542	916415	76014	2281	15079.3	166900
2014	Shandong	1.18823	14365	240604	69151.9	53662.2	1454.9	518.8	1.72	2799.3	92.5	997.7	908.8	4798.3	1966.4	39	1420.6	572.9	3998.9	400.9	9198.3	71773100	59426.6	1212.65	9789	1796665	143939	5385	42495.5	157900
2014	Henan	0.99661	12168	184359	41931.1	27583.3	1036.1	324	0.97	2627.4	91.9	1369.8	70.9	4160	1864.5	60.5	1135.4	34.2	3094.6	294.5	7549.1	60286900	34938.2	1011.06	9436	1679744	130031	4265	30782.2	167000
2014	Hubei	1.08491	7414	125762	36407	25170.1	809.89	230.64	1.28	1773	71	821	512	3177	988.7	86	606.7	332.2	2013.6	209.5	5452.8	49341500	27379.2	719.09	5816	1419699	128878	3238	22915.3	185900
2014	Hunan	1.00602	9404	119787	30255.6	20783.1	587.7	226.3	1.16	2020.3	225.5	682.4	220.6	3148.8	864.5	79.3	820.8	118.3	1882.9	281.5	5304.8	50173800	27037.3	744.879	6737	1136302	97652	3320	21242.9	211800
2014	Guangdong	1.22456	16467	347510	127882	84921.8	2341.63	702.45	1.15	1823.7	208.5	488.7	645.9	3166.8	789.5	71.3	588.7	434.4	1883.9	193	5234.2	91526400	67809.9	3353.35	10724	1794188	140348	7292	26293.9	179725
2014	Guangxi	0.86832	5984	91282	20298.5	16071	313.3	109.15	1.13	1372.1	227.4	533.8	280.1	2413.4	621.9	75.8	553.4	133	1384.1	150.2	3947.7	34797900	15672.9	502.098	4754	701913	57474	2187	13843.2	237600
2014	Hainan	0.99126	1412	21656	6427.88	5391.51	85.15	36.93	0.55	375.2	68.1	135	231.3	809.6	193.1	35.1	93	79	400.2	39.7	1252.2	10997400	3500.72	139.429	903	180565	13973	486	3112.2	35400
2014	Chongqing	0.94898	5439	68756	25160.1	20630.7	407.3	151.4	0.46	722.5	39.1	248.8	50.6	1061	245.4	14.4	237.6	14.3	511.7	22.2	1595	33043900	14262.6	417.903	2991	691555	55406	1783	12285.4	82402
2014	Sichuan	0.93477	13751	225745	53935.8	34750.7	1060.6	373.9	1.26	2130.4	134.7	1144.3	121.6	3531	948.2	61.3	1174.5	70.7	2254.7	122.3	5888.1	67966100	28536.7	1026.97	8140	1328329	119257	3769	23318.6	486000
2014	Guizhou	0.66712	4852	64945	15307.4	12438	213.06	89.67	0.97	851.9	68.1	331.2	29.3	1280.5	470	31.5	238.1	17.8	757.4	80.7	2118.5	35428000	9266.39	381.671	3508	460401	38899	1404	9025.8	176167
2014	Yunnan	0.74561	5481	75633	22528	18368.4	375.99	150.88	0.94	1208.4	206.1	527.9	46.9	1989.3	597.9	97	447.9	31.3	1174.1	100	3263.3	44379800	12814.6	566.848	4714	577044	48337	1967	11498.5	394100
2014	Shaanxi	0.79322	6749	96798	28288.7	19174	476.75	179.74	1.08	1157.1	46.8	349.7	11.3	1564.9	713.6	26.8	298.6	8.6	1047.6	129.3	2741.8	39625000	17689.9	566.604	3775	1099613	103332	1985	17191.9	205600
2014	Ningxia	0.841	1233	22103	4228.84	4608.28	83.92	29.31	1.2	154.1	3.6	53.6	5.7	217	119.8	6.5	73.2	9.2	208.7	19.8	445.5	10004500	2752.1	102.633	662	111432	11261	355	3173.8	66400
2014	Xinjiang	0.87238	3604	58567	15217	12237.6	317.41	121.17	0.84	1130.1	25.7	374.4	8.4	1538.6	825.1	23.7	276.8	11.2	1136.8	124.9	2744	33177900	9273.46	349.258	2298	290418	29377	1059	9447.7	1660000
2013	Beijing	1.71012	3952	100723	91660.5	47880.9	994.4	318.2	0.54	77.9	33	44.3	4.5	159.7	92.6	42.9	110.5	8.3	254.3	8	421.8	41736600	19500.6	757.04	2115	598904	139305	1825	6847.1	16410.5
2013	Tianjin	1.53526	2850	59867	23116.6	20857.8	276.8	102	0.79	105.1	1.8	45.3	34.8	187	112.1	1.3	63.3	38.4	215.1	10.3	412.4	25492100	14370.2	213.08	1472	489919	47123	1207	9130.2	11966.5
2013	Hebei	0.91877	10503	163317	39444.5	24423.2	837.59	315.66	0.64	2348.8	68.9	858.6	105.6	3381.9	1124.4	27.4	959.6	73.1	2184.5	266.5	5832.9	44095800	28301.4	728.72	7333	1174374	101072	3528	23194.2	188800
2013	Shanxi	0.79495	6762	118981	26269	15025.5	412.38	169.32	1.04	529.1	37.1	169.5	5.3	741	403.1	53	169.3	4.2	629.6	76.5	1447	30301300	12602.2	392.27	3630	676817	61009	1908	11031.9	156700
2013	Inner Mongolia	0.89849	4675	90974	15263.8	13056.7	274.7	100.6	0.88	864.8	66.2	625.5	19.2	1575.7	463.2	30	583	9.8	1086	37.8	2699.5	36865200	16832.4	311.23	2498	399201	37296	1466	14217.4	1183000
2013	Liaoning	1.01612	8838	173220	39418	29722	622.7	239.9	1.18	1011.2	79.8	677	448.2	2216.2	662.7	56.7	998.4	241.1	1958.9	174.7	4349.7	51974200	27077.7	582.21	4390	968034	97536	2917	25107.7	148600
2013	Jilin	0.97807	4728	89310	14885.9	10805.2	266	101	0.87	835.1	61.4	547.7	22.5	1466.7	426.6	36.7	650.8	14.2	1128.3	64.4	2670.6	27448100	12981.5	295.46	2751	599526	63002	1491	9979.3	187400
2013	Heilongjiang	0.9369	6470	121415	18293.4	11782.5	384.3	154.4	0.91	1823.3	83.6	536.3	30.9	2474.1	1033	97.1	893.8	51.6	2075.5	88.6	4633.3	33691800	14382.9	377.34	3835	717856	77234	2201	11453.1	473000
2013	Shanghai	1.92083	3676	133740	69256.3	44357.9	821.43	301.95	0.91	75	3	24	22.9	124.9	97.3	6.6	46	37	186.9	11.7	323.5	45286100	21602.1	791.82	2415	504771	73361	2164	5647.8	6340.5
2013	Jiangsu	1.35213	12390	217489	88032.5	64503.2	1446.08	527.02	1.23	2182.7	59.9	489.1	738.2	3469.9	985.1	47.4	733.1	612.9	2378.5	309.6	6158	77984700	59161.8	1402.8	7939	1684455	166223	5090	36373.3	107200
2013	Zhejiang	1.74939	11667	223130	73732.4	65338.8	1109.91	451.02	1.98	965.4	103.3	247.4	444.2	1760.3	371.4	38.2	298.8	313.8	1022.2	54.9	2837.4	47304700	37568.5	1283.52	5498	959629	85381	3519	20782.1	105500
2013	Anhui	0.885	7664	114565	26938.2	19688.2	483	223	1.03	1235.4	162.4	579.9	289.4	2267.1	767.8	70.7	591.4	149.6	1579.5	146.9	4009.2	43496900	19038.9	533.98	6030	1052123	76178	2886	18621.9	140100
2013	Fujian	1.14048	5809	112834	28938.8	25963.5	574.8	187.3	1.22	867.4	188.9	267.8	550.2	1874.3	508.9	105	246	436.1	1296	103.9	3282	30688000	21759.6	738.45	3774	730510	64744	2293	15327.4	124000
2013	Jiangxi	0.90888	6475	92834	19582.7	13111.7	318	119.5	1.28	714.8	195.9	418.8	259	1588.5	358	56.8	377.7	111.1	903.6	91.2	2578.4	34703000	14338.5	379.23	4522	861849	74396	2210	12850.3	166900
2013	Shandong	1.06869	14217	227637	63357.8	47952.1	1280.4	441.7	1.17	2649	84.7	975.1	857.1	4565.9	1860.9	35.6	1383.9	540.3	3820.7	363.4	8750	66888000	54684.3	1063.83	9733	1698545	142240	5232	36789.1	157900
2013	Henan	0.89691	12155	191308	37591.1	23511.4	916.52	279.75	0.82	2458.1	91.9	1359.6	63.1	3972.7	1744.1	60.5	1126.7	30.4	2961.7	263.6	7198.1	55823100	32155.9	837.83	9413	1618320	125170	4123	26087.5	167000
2013	Hubei	0.96918	7323	122795	32818.9	21795.5	651.3	187.61	1.02	1710.3	58.1	799.3	462.6	3030.3	967.8	63.9	596.1	285.8	1913.6	178	5160.6	43716500	24668.5	610.16	5799	1421434	128185	3161	19307.3	185900
2013	Hunan	0.90286	9164	116840	26876	18141.1	508.6	192.8	0.99	1909.6	212.8	666.2	201.7	2990.3	817.1	74.9	801.2	108.2	1801.4	259.9	5043.6	46908900	24501.7	595.29	6691	1100770	96915	3209	17841.4	211800
2013	Guangdong	1.10678	16100	311334	119685	75664.2	1902.91	352.65	0.86	1706.1	185.9	502.1	583.1	2977.2	738.6	63.6	604.8	392.2	1799.2	178.2	4946.8	84110000	62164	2768.09	10644	1709881	133719	7212	22308.4	179725
2013	Guangxi	0.77931	5793	88825	18400.5	14081	275.47	90.94	0.69	1285.6	215.7	540.7	248.6	2290.6	582.7	71.9	560.5	118.1	1333.2	131.4	3755.2	32086700	14378	435.26	4719	656127	55283	2115	11907.7	237600
2013	Hainan	0.88017	1359	20292	5952.5	4630.78	72.61	22.01	0.49	315.3	82.1	133.2	205.4	736	170.1	39.1	92.3	70.1	371.6	35.2	1144.9	10111700	3146.46	126.42	895	172143	13513	472	2697.9	35400
2013	Chongqing	0.84925	5332	66575	22202.1	17381.5	359.23	124.6	0.35	678.7	35.1	247	42	1002.8	230.5	12.9	235.8	11.8	491	19.9	1513.7	30622800	12656.7	357.59	2970	659400	53790	1733	10435.2	82402
2013	Sichuan	0.83807	13431	217813	48122.1	30298.8	914.7	314.6	0.79	2011.5	123.3	1121.3	112.5	3368.6	892	56.1	1146.3	65	2159.4	109.3	5620.3	62209100	26260.8	842.83	8107	1270818	113553	3640	20326.1	486000
2013	Guizhou	0.58978	4649	59968	13297.6	10157	181.62	72.44	0.69	646.1	47.7	280.7	24	998.5	351	22.2	202	14.3	589.5	75	1663	30826600	8006.79	331.77	3502	419040	35102	1325	7373.6	176167
2013	Yunnan	0.67236	5335	72069	20829.3	16128.9	320.77	122.06	0.56	1098.4	199.4	520.7	42.2	1860.7	541	93.8	441.8	28.2	1104.8	90.4	3056	40965100	11720.9	452.75	4687	548577	47592	1897	9968.3	394100
2013	Shaanxi	0.70922	6630	94595	25736.7	16537.7	417.45	147.71	0.68	1060.7	43	347.2	10.1	1461	654.1	24.6	296.5	7.6	982.8	118.7	2562.5	36650700	16045.2	477.84	3764	1077627	102017	1931	14884.1	205600
2013	Ningxia	0.75987	1201	21579	3881.4	3947.29	72.7	24.04	0.84	151.5	3.5	50.7	5.1	210.8	117.5	6.4	69.3	8.1	201.3	17.9	430	9224800	2565.06	80.43	654	104451	10486	340	2651.1	66400
2013	Xinjiang	0.78466	3483	55557	14247.5	10377.1	273.49	106.59	0.8	1052.6	25.2	349.7	7.3	1434.8	753.5	23	254.5	9.8	1040.8	106.8	2538.9	30671200	8360.24	317.07	2264	278425	28781	1007	7732.3	1660000
2012	Beijing	1.64757	3775	96509	84837.3	43189.5	923.1	286.2	0.59	76	23.5	44.1	4.5	148.1	90.3	31.3	110	8.4	240	7.5	395.7	36853100	17879.4	631.23	2069	591243	138776	1784	6112.4	16410.5
2012	Tianjin	1.40255	2768	57017	20293.8	18396.8	238.16	81	0.7	95.1	1.6	44	29.4	170.1	100.9	1.1	61	32.3	195.3	10.2	375.6	21432100	12893.9	185	1413	473114	46513	1152	7934.8	11966.5
2012	Hebei	0.80814	9983	159758	34257.2	21318	766.16	223.89	0.66	2093.2	55.7	825.3	105.1	3079.3	1002.1	22.1	922.4	72.7	2019.3	241.5	5340.1	40794400	26575	598.29	7288	1168796	98815	3411	19661.3	188800
2012	Shanxi	0.63566	6168	105852	24157	13211.3	384.65	119.33	1.04	479.3	32.2	149.6	4.6	665.7	368.2	46.9	149.3	3.8	568.2	70.5	1304.3	27594600	12112.8	338.94	3611	637330	58146	1851	8863.3	156700
2012	Inner Mongolia	0.76113	5231	94950	13673	11392.5	247.74	85.36	0.66	764.6	67.2	578.8	17.4	1428	407.4	30.5	540.1	8.7	986.7	34.7	2449.3	34259900	15880.6	273.34	2490	391434	38057	1438	11875.7	1183000
2012	Liaoning	0.93837	7833	154311	35303	26306	563	182.9	1.2	930.1	75.2	655.1	402.3	2062.7	609.6	53.4	966.1	216.4	1845.5	154.1	4062.4	45585900	24846.4	516.07	4389	934078	96584	2881	21836.3	148600
2012	Jilin	0.85982	4688	88750	12812.3	9270.3	232.5	71.4	0.8	772.2	61.4	516.6	20.9	1371.1	394.4	36.7	613.8	13.2	1058.1	63.5	2502	24712000	11939.2	262.91	2750	578953	62505	1477	9511.5	187400
2012	Heilongjiang	0.86038	6484	113943	16540.7	10259.9	344.1	98.3	0.93	1478.1	62.3	506.5	29.2	2076.1	837.5	72.2	844.2	48.7	1802.6	77.3	3952.3	31715200	13691.6	329.81	3834	704538	77510	2182	9694.7	473000
2012	Shanghai	1.78037	3561	106416	63555.2	40982.5	820.64	255.79	0.74	73.7	3	25.8	21.4	123.9	97.8	6.6	46.8	36.1	187.3	10.7	321.7	41840200	20181.7	637.93	2380	506596	73348	2126	5117.6	6340.5
2012	Jiangsu	1.2202	12078	206117	77837.7	57464.3	1301.28	386.97	1.04	2031.3	55.2	490.5	682.3	3259.3	935.4	44.5	735.7	553.1	2268.7	280.8	5808.8	70276700	54058.2	1120.36	7920	1671173	163592	4990	30854.2	107200
2012	Zhejiang	1.45519	11259	210220	66679.1	59509.2	984.6	342.6	1.68	887.8	103.8	248.7	402.6	1642.9	341.6	38.4	300.3	284.4	964.7	51.1	2658.7	41618800	34665.3	1025.09	5477	932292	83843	3461	17649.4	105500
2012	Anhui	0.71605	6612	105038	23211.5	16795.2	453.6	152.7	0.96	1151.8	145.9	554.4	253.4	2105.5	715.9	63.6	565.4	131	1475.9	132.9	3728.3	39610100	17212	418.1	5988	1023033	75411	2784	15425.8	140100
2012	Fujian	0.99672	5632	106606	25057.8	22427.5	477.7	149.8	0.76	797.1	165.1	250.7	504.3	1717.2	466.6	91.4	230.5	399.1	1187.6	95.9	3007.4	26075000	19701.8	592.9	3748	701392	62513	2234	12439.9	124000
2012	Jiangxi	0.78294	6345	88330	16839	11080.1	271.7	93.2	1.19	667	177.5	397.3	233.2	1475	336.2	51.4	355.4	99.9	842.9	85.4	2399.3	30192200	12948.9	310.38	4504	851119	71620	2140	10774.2	166900
2012	Shandong	0.94465	13698	215113	53166.8	40018.9	1128	324.6	1.07	2329.9	75.5	946.7	771.2	4123.3	1630.7	31.5	1339.2	495.8	3497.2	325.1	7945.8	59045200	50013.2	891.57	9685	1658490	142370	5078	31256	157900
2012	Henan	0.75249	11948	183289	31648.5	20031.4	841.13	199.55	0.91	2315.8	84.9	1233.5	58.3	3692.5	1643.1	55.9	1022.1	28.1	2749.2	237.2	6679	50064000	29599.3	680.03	9406	1559025	120156	3991	21450	167000
2012	Hubei	0.78517	7035	116980	28188.5	18941	595.41	136.04	0.87	1594.8	50.6	765.7	379.5	2790.6	893.2	49.4	568.3	246.7	1757.6	155.2	4732.1	37597900	22250.5	491.29	5779	1386086	127921	3092	15578.3	185900
2012	Hunan	0.74402	9164	112866	23148.2	15648.6	465.1	142.7	0.91	1857.1	192.3	675.8	182.2	2907.4	794.6	67.7	812.8	97.7	1772.8	235.2	4904.1	41190000	22154.2	491.21	6639	1082235	96322	3097	14523.2	211800
2012	Guangdong	1.05428	15762	318182	105100	67077.1	1692.12	485.01	0.93	1555.7	166	514.4	546.5	2782.6	673.5	56.8	619.7	367.5	1717.5	162.7	4656.8	73878600	57067.9	2161.56	10594	1616838	130127	7140	18751.5	179725
2012	Guangxi	0.60075	5663	84736	15966.6	12355.5	238.26	74.4	0.59	1181.9	187.7	530	225.1	2124.7	542.1	57.6	542.8	106.6	1249.1	117	3490.7	29852300	13035.1	366.36	4682	629243	53344	2038	9808.6	237600
2012	Hainan	0.7408	1314	19347	5109.7	3889.63	60.27	18.17	0.55	298.6	93.4	125.4	176.1	693.5	162.1	44.5	88.7	60.1	355.4	31.5	1082.1	9116700	2855.54	104.89	887	168270	13188	457	2145.4	35400
2012	Chongqing	0.73833	5176	61525	19423.9	15594.2	331.03	91.78	0.46	628.4	31.8	232.2	35.1	927.5	213.4	11.7	221.7	9.9	456.7	17.9	1402	30463600	11409.6	276.99	2945	623605	52932	1678	8736.2	82402
2012	Sichuan	0.70014	13218	207560	41576.8	26163.2	819.53	232.9	1.02	1915.5	104.1	1122.4	103.8	3245.8	849.4	47.4	1147.4	59.9	2104.1	93.1	5433.1	54509900	23872.8	692.31	8076	1223680	110033	3516	17040	486000
2012	Guizhou	0.4753	4400	48180	10567.8	8350.17	150.22	55.34	0.78	561.3	37	245.7	17.8	861.8	303.5	17.2	175.8	10.4	506.9	67.8	1436.6	27556800	6852.2	262.05	3484	383815	32153	1269	5717.8	176167
2012	Yunnan	0.54165	5266	70480	18061.5	14169	271.29	100.11	0.69	935	151.3	498.9	38.8	1624	463.2	74.5	414	24.3	976	80.1	2680.2	35726600	10309.5	363.44	4659	512178	44901	1831	7831.1	394100
2012	Shaanxi	0.57625	6511	87677	22657.7	13865.6	365.33	104.4	0.77	944.1	37.2	322.9	8.3	1312.5	582.2	21.3	275.8	6.3	885.6	105.2	2303.2	33238000	14453.7	386.41	3753	1026254	100881	1877	12044.5	205600
2012	Ningxia	0.61803	1170	20908	3507.16	3372.12	62.69	19.99	0.75	135.9	3.4	44.8	5.1	189.2	104.6	6.3	60.9	8.2	180	15.8	385.1	8643600	2341.29	65.66	647	96440	10202	328	2096.9	66400
2012	Xinjiang	0.63937	3284	56880	12423.5	8385.98	235.56	80.12	1.12	979.9	22.5	281.5	6.5	1290.4	695.1	20.5	203.9	8.7	928.2	89.3	2275.7	27200700	7505.31	263.36	2233	268716	27885	982	6158.8	1660000
2011	Beijing	1.47357	3672	91127	75001.9	39660.5	820.9	232.8	0.77	75.2	8.1	47	4	134.3	88.2	10.8	115.7	7.5	222.2	6.6	363.1	32452300	16251.9	566.45	2019	587887	131583	1740	5578.9	16410.5
2011	Tianjin	1.23212	2687	54126	17586.9	15924.7	211.7	66.2	0.87	87.4	1.5	41.4	28	158.3	92.4	1	57.2	30.7	181.3	10	349.5	17963300	11307.3	176.29	1355	449702	45894	1091	7067.7	11966.5
2011	Hebei	0.71197	9985	151765	29749.5	18460.6	732.89	183.47	0.84	1876.8	42.1	790.5	96.7	2806.1	898.5	16.7	883.5	66.9	1865.6	224.2	4895.9	35373900	24515.8	539.62	7241	1149252	96315	3302	16389.3	188800
2011	Shanxi	0.56014	6207	105239	21003.2	11265.6	364.67	103.53	1.45	431	28.7	147.9	4.1	611.7	336.1	44.7	147.8	3.4	532	63.8	1207.6	23638500	11237.5	305.62	3593	594469	57849	1785	7073.1	156700
2011	Inner Mongolia	0.66416	4688	85104	12063.7	9727.7	229.78	71.22	0.57	688.4	65.5	517.9	15.7	1287.5	369.4	27.7	480.4	7.9	885.4	31.7	2204.5	29892100	14359.9	245.07	2482	384440	37381	1405	10365.2	1183000
2011	Liaoning	0.82965	8737	155134	30832	22832	525.1	175.5	1.31	789.6	62.7	614.6	365.3	1832.2	517.5	44.7	906.4	194.7	1663.3	138	3633.6	39058500	22226.7	472.64	4383	902231	94834	2807	17726.3	148600
2011	Jilin	0.751	4533	85789	10962.2	8240.9	223	60	0.94	676.2	51.2	493	19.1	1239.5	344.3	30.6	581.5	12	968.4	60	2275.1	22017400	10568.8	238.61	2749	562831	61429	1468	7441.7	187400
2011	Heilongjiang	0.75907	6154	109232	14416.4	8761.1	317.8	86.8	1.17	1150.2	51.1	446.2	22.1	1669.6	651.6	59.2	743.7	36.8	1491.3	65.2	3223.5	27940800	12582	307.77	3834	709968	76205	2166	7475.4	473000
2011	Shanghai	1.60538	3417	101572	58186.5	37196.8	753.11	260.71	0.61	71.3	2.6	27.3	20.1	121.3	93.7	5	50.2	34.7	183.6	9.7	314.6	39148800	19195.7	563.42	2347	511283	74065	2096	4962.1	6340.5
2011	Jiangsu	1.0805	11711	193101	66215.1	49101.2	1200.02	324.4	0.81	1809.8	51.2	476.7	584.4	2922.1	831.1	41.6	713.8	476.1	2062.6	252.7	5237.4	62217200	49110.3	986.55	7899	1659415	161062	4889	26692.6	107200
2011	Zhejiang	1.30707	10940	199352	60893.1	53239.3	879.27	256.21	0.91	831.7	97.6	247.9	383	1560.2	320.4	36.5	298.5	272.7	928.1	46.7	2534.9	38425900	32318.8	901.29	5463	907482	81384	3403	14185.3	105500
2011	Anhui	0.62322	7690	102144	19547.3	14164.4	432.3	125.4	0.91	1057.5	126.8	536.4	228.2	1948.9	657.3	55.2	547.1	118	1377.6	120.3	3459.7	33029900	15300.6	369.19	5968	991267	73176	2674	12455.7	140100
2011	Fujian	0.87786	5495	99705	21106.5	18982.8	432.41	123.9	0.64	716.8	153.1	250.1	436.9	1556.9	419.4	84.6	229.1	345.7	1078.8	89.6	2730.9	21981800	17560.2	510.83	3720	674779	61042	2161	9910.9	124000
2011	Jiangxi	0.68916	6285	84729	14322.1	9301.95	252.23	74.31	1.03	611.7	159.8	385.8	190.9	1348.2	306.1	46.3	348.5	81.3	782.2	79.9	2207.3	25346000	11702.8	279.2	4488	828599	70472	2051	9087.6	166900
2011	Shandong	0.83421	13565	205989	46825.5	37301.8	1036.1	271.2	1.01	2255	70.1	891	614.3	3830.4	1588.6	29.8	1280.9	384.8	3284.1	295.1	7409.7	50020700	45361.8	809.02	9637	1645589	142698	4910	26749.7	157900
2011	Henan	0.6604	11854	166376	26774.8	17648.9	839.8	171.1	1.1	2108.8	76.5	1206	49.1	3440.4	1491.1	50.8	992.4	23.4	2557.7	220.5	6218.6	42488200	26931	603.67	9388	1500142	117117	3809	17769	167000
2011	Hubei	0.68979	6953	112492	24090.5	16332	549.77	101.09	1.06	1495.9	44.4	704.1	313.6	2558	803.4	41.7	501.7	195.2	1542	132.9	4252.9	32147400	19632.3	431.77	5758	1340298	127363	2984	12557.3	185900
2011	Hunan	0.65671	9085	109713	19444.1	13462.5	443.53	112.45	1.12	1692.9	176.9	647.2	166	2683	698.8	62.2	778.4	89	1628.4	204.1	4508.2	35207600	19669.6	439.94	6596	1067852	95652	2975	11880.9	211800
2011	Guangdong	0.93717	15393	280549	91590.1	58615.3	1578.96	398.66	1.16	1426.2	155.5	520	504.1	2605.8	616	53.2	626.4	338.9	1634.5	148.8	4384.4	67124000	53210.3	1888	10505	1527254	125388	6986	17069.2	179725
2011	Guangxi	0.52313	5477	80332	13528	10646.4	212.65	58.81	0.77	1089.8	168.1	541.9	206.5	2006.3	512.6	49.3	554.7	96.6	1213.2	103.8	3323.4	25452800	11720.9	326.55	4645	600094	52830	1942	7990.7	237600
2011	Hainan	0.6446	1285	19457	4504.54	3194.59	53.75	15.88	0.78	260.5	111.6	118.4	153.4	643.9	140.5	49.8	88.7	51.2	330.2	27	1002.4	7788000	2522.66	93.8	877	156700	12913	443	1657.2	35400
2011	Chongqing	0.64804	5111	58565	16128.9	13195.2	311.81	73.98	0.63	560.8	27.8	217.6	27.3	833.5	190.5	10.3	207.8	7.7	416.3	15.7	1265.3	25702400	10011.4	243.92	2919	567813	50119	1606	7473.4	82402
2011	Sichuan	0.61286	12934	196658	34971.2	22514.2	778.07	191.2	1.3	1700.8	90.3	1053	93.6	2937.7	753.5	39.8	1074.2	53.6	1921.1	82	4932.7	46749200	21026.7	606.88	8050	1139316	103433	3367	14222.2	486000
2011	Guizhou	0.41454	4289	47685	8771.34	6875.65	131.81	39.52	0.95	430.8	32	223.2	12.8	698.8	224.5	14.7	158.7	7.1	405	61.7	1165.5	22494000	5701.84	219.32	3469	344100	31121	1213	4235.9	176167
2011	Yunnan	0.4722	5174	65883	15429.4	12347	241.1	79.88	1.14	742.7	172	435.6	33.6	1383.9	382.1	73.7	372.6	22.4	850.8	72	2306.5	29296000	8893.12	324.07	4631	487552	43195	1704	6191	394100
2011	Shaanxi	0.50279	6446	85630	19227.1	12097.3	343.7	86.5	1.1	841.6	26.9	297.4	6	1171.9	519.1	15.4	256	4.6	795.1	91.6	2058.6	29308100	12512.3	348.55	3743	964773	99010	1770	9431.1	205600
2011	Ningxia	0.541	1136	20001	2978.4	2907.24	55.34	14.75	1.06	126.5	3.3	41.4	3.9	175.1	97.1	6	56.2	6.3	165.6	13.9	354.7	7059100	2102.21	57.58	639	87870	9637	318	1644.7	66400
2011	Xinjiang	0.54422	3416	51605	10442.8	6603.4	203.62	57.48	1.04	844.8	20	241.5	6.1	1112.4	593.1	18.1	173.5	8.1	792.8	73	1955.4	22844900	6610.05	231.81	2209	258719	27629	962	4632.1	1660000
2010	Beijing	1.32623	3553	91531	66584.6	36479.6	966.5	199.7	0.85	71.6	7.2	40	4	122.8	82.7	9.6	99.5	7.5	199.3	5.9	328	27173200	14113.6	1227.34	1962	587106	133874	1686	5403	16410.5
2010	Tianjin	1.00749	2576	50527	16499.2	13774.1	214.01	54.2	1.16	81.9	1.4	36.8	24.1	144.2	86.4	1	50.7	26.2	164.3	9	317.3	13768400	9224.46	433.3	1299	429224	45194	1034	6278.1	11966.5
2010	Hebei	0.5958	9922	152492	26270.6	15948.9	746.4	145.4	1.11	1670.5	36.7	681.7	84.2	2473.1	799.6	14.6	762	58.3	1634.5	201.8	4309.4	28202400	20394.3	1351.63	7194	1105118	94548	3201	15083.4	188800
2010	Shanxi	0.47363	5477	92582	18636.7	9728.68	365.3	79.85	1.68	374.5	25	125.7	3	528.2	294.5	40	125.2	3.1	462.8	56.9	1047.8	19313600	9200.86	735.93	3574	562924	56909	1717	6063.2	156700
2010	Inner Mongolia	0.55296	4624	83253	10278.7	7919.47	215.54	61.71	0.82	586.4	53.8	427.7	10.6	1078.5	314.1	22.7	394.7	5.3	736.8	28.3	1843.6	22735000	11672	601.37	2472	371388	36439	1372	8926.5	1183000
2010	Liaoning	0.69079	8457	150489	28057	19622	604.9	147.5	1.35	675.5	48.1	513.4	320.3	1557.3	464.8	34.3	757.2	170.7	1427	122.1	3106.5	31958200	18457.3	1171.63	4375	880247	93183	2717	16043	148600
2010	Jilin	0.62374	4854	87596	9702.55	7279.62	239.25	56.27	1.36	577	43	381.5	15.6	1017.1	289.9	25.3	450	9.7	774.9	53.1	1850.3	17872500	8667.58	613.17	2747	544392	59535	1465	7870.4	187400
2010	Heilongjiang	0.62107	6027	104510	12924.2	7390.6	343.2	77.5	1.42	876.3	44.3	335.7	20.2	1276.5	492.9	51.3	630.1	33.6	1207.9	53.7	2536.3	22532700	10368.6	745.58	3833	719117	75741	2134	6812.6	473000
2010	Shanghai	1.3978	3316	95185	52190	34154.2	883.86	194.54	0.79	66.9	2.5	21.8	20.2	111.4	88.4	5.1	41.1	32.4	167	8.7	287	33028900	17166	1275.24	2303	515661	74161	2056	5108.9	6340.5
2010	Jiangsu	0.91182	11462	179155	58455.4	42522.9	1162.67	251.78	0.86	1556.2	43.9	373.4	444.9	2418.4	713.3	34.2	549.9	360.3	1657.7	221	4297.1	49140600	41425.5	2328.76	7869	1649430	158647	4767	23184.3	107200
2010	Zhejiang	1.13026	10656	196873	54482.3	46938.5	834.4	216.1	0.86	747.7	86.9	202.2	303.4	1340.2	293.6	32.5	246.2	218.8	791.1	41.6	2172.9	32078800	27722.3	2101.84	5447	884867	79785	3356	12376	105500
2010	Anhui	0.52852	7342	98592	16477.6	11737.8	438.3	104.6	0.88	952.5	94.2	430.3	194.3	1671.3	592	41.1	434.7	100.5	1168.3	104.8	2955.4	25876100	12359.3	887.55	5957	938954	71264	2562	11542.9	140100
2010	Fujian	0.74269	5375	95702	18753.2	15920.8	423.6	102.9	0.7	616.3	122.1	198.5	376.4	1313.3	360.3	67.3	181.7	297.8	907.1	82.2	2307.1	16950900	14737.1	1214.39	3693	647774	58660	2109	8199.1	124000
2010	Jiangxi	0.57886	5891	78758	11907.8	7843.28	253.26	61.91	1.24	534.5	145	307.1	179.8	1166.4	266.8	41.8	277	75.8	661.4	75.1	1900.6	19232600	9451.26	692	4462	816484	70753	1966	8772.3	166900
2010	Shandong	0.69903	13473	191763	41505.9	32329.6	1030.07	228.64	1.14	2146.6	60.7	727	521.4	3455.7	1523.5	25.8	1047.4	326	2922.7	272.5	6650.9	41450300	39169.9	1960.68	9588	1631373	139100	4765	23280.5	157900
2010	Henan	0.55237	11629	162995	23148.8	15871.3	793.28	153.91	1.27	2080.8	69.5	993.8	48.4	3192.5	1460	45.8	812.1	22.9	2340.8	201	5734.2	34161400	23092.4	1473.45	9405	1456730	110427	3621	16585.9	167000
2010	Hubei	0.58323	6840	106613	21716.6	14583.3	500.33	87.02	1.12	1244.7	37.6	539.9	283.6	2105.8	676.9	27.8	385.2	175	1264.9	117.4	3502	25014000	15967.6	1039.03	5728	1296920	123491	2847	10262.7	185900
2010	Hunan	0.5622	8895	105160	16643.3	11521.7	438.53	82.93	1.47	1432.9	153.4	514.4	151.5	2252.2	626.7	54	603.8	81.2	1365.7	177.2	3787.5	27024800	16038	1057.99	6570	1047241	94871	2845	9663.6	211800
2010	Guangdong	0.78903	15195	279824	79989.5	50120	1593.25	326.35	1.36	1229.3	131.4	429.5	443.3	2233.5	530.9	44.9	517.8	298.1	1391.7	133	3754.9	54215400	46013.1	4553.38	10441	1426624	121363	6910	15623.7	179725
2010	Guangxi	0.45434	5414	76347	11813.9	8979.87	190.9	45.1	0.91	911.3	136.8	423	168.6	1639.7	428.3	36.6	447.8	78.6	991.3	90.1	2721	20075900	9569.85	821.89	4610	567516	50701	1844	7057.6	237600
2010	Hainan	0.52754	1249	18287	4217.3	2509.72	47.95	11.34	0.9	219.8	85.6	91.4	130.1	526.9	121.9	38.2	67.1	43.4	270.6	23	821.3	5813400	2064.5	224.66	869	150806	12360	433	1317	35400
2010	Chongqing	0.52767	4208	53328	13455	10888.1	321.08	62.1	0.91	465.3	22.2	167	21.2	675.7	158	8.2	159.5	6	331.7	13.6	1021.1	17090400	7925.58	581.3	2885	522719	48356	1529	6688.9	82402
2010	Sichuan	0.50869	12559	189327	30504	19485.7	765.77	150.94	1.82	1436.7	79.7	844.1	82.7	2443.2	632.6	33.2	861.1	47.1	1574	74.6	4081.8	42579800	17185.5	1450.69	8045	1086215	100503	3232	13116.7	486000
2010	Guizhou	0.34719	4013	50995	7387.79	5771.74	122.63	31.81	1.25	385.6	28.1	179.5	9	602.2	201.7	12.9	124.7	4.8	344.1	51.5	997.8	16314800	4602.16	512.47	3479	323293	29721	1176	3104.9	176167
2010	Yunnan	0.3952	5128	64656	13478.9	10706	235.68	66.31	1.26	609.2	129	317.1	28.8	1084.1	316.3	55.3	271.7	19.2	662.5	63.9	1810.5	22857200	7224.18	773.04	4602	439042	39676	1597	5528.7	394100
2010	Shaanxi	0.4105	6375	78958	16590.5	10222.2	333.8	69.6	1.35	684.9	22.4	233.7	4.7	945.7	422.4	12.8	201.3	3.6	640.1	80.4	1666.1	22188300	10123.5	857.24	3735	927769	98536	1709	7963.7	205600
2010	Ningxia	0.46749	1095	18690	2586.66	2419.89	52.75	11.68	0.66	110.5	3.1	34.9	3.1	151.6	84.6	5.6	47.2	4.9	142.3	11.9	305.9	5575300	1689.65	135.2	633	80206	9174	303	1444.2	66400
2010	Xinjiang	0.46427	3298	48353	8898.57	5211.38	190.92	49.34	1.37	812.4	18.7	218	5.4	1054.5	564.5	16.6	157.8	7.2	746.1	61.5	1846.2	16989100	5437.47	555.95	2185	251160	26770	940	3423.2	1660000
2009	Beijing	1.16686	3480	88848	56960.1	31052.9	697.6	196	1.03	64.3	10	38.9	3.6	116.8	76.1	12.9	97.2	6.7	192.9	5.3	315	23193700	12153	970.45	1755	586685	131184	1492	4616.9	16410.5
2009	Tianjin	0.86876	2449	47561	13887.1	11152.2	151.29	59.9	1.43	68.6	1.3	34.8	22.9	127.6	71.1	0.9	48.8	24.7	145.5	8.6	281.7	11242800	7521.85	390.14	1228	405968	44611	958	4738.2	11966.5
2009	Hebei	0.51497	9966	149025	22502.4	13284.1	601.09	142.98	1.85	1338.5	55.3	661.8	66.2	2121.8	589.3	15.4	688.3	42.1	1335.1	184	3640.9	23475900	17235.5	1199.83	7034	1060450	92104	3025	12269.8	188800
2009	Shanxi	0.42441	5683	91316	15759.8	7915.41	289.25	78.55	2.86	280.5	26	145.5	2.6	454.6	275.9	40.7	85.4	2.7	404.7	49.5	908.7	15617000	7358.31	635.07	3427	547391	56804	1576	4943.2	156700
2009	Inner Mongolia	0.49378	4795	76971	8413.96	6385.46	171.3	57.02	1.16	474.9	55	375.5	8.5	913.9	257	23.2	345.9	4.2	630.3	26.3	1570.6	19268400	9740.25	554.26	2422	351928	34932	1293	7336.8	1183000
2009	Liaoning	0.5958	6733	134740	23351.1	16222.1	461.8	150.9	2.15	544.2	41	473.8	290.6	1349.6	369.3	29	697.6	151.3	1247.2	107.8	2704.6	26823900	15212.5	965.11	4319	852467	91974	2607	12292.5	148600
2009	Jilin	0.52659	4741	77977	8405.7	6300.42	184.87	56.09	2.75	523.1	35.4	378.5	14.5	951.5	254.3	23.5	447	9	733.8	48.9	1734.3	14792100	7278.75	525.94	2740	530975	59770	1461	6411.6	187400
2009	Heilongjiang	0.52068	5981	104144	11116.8	6145.7	278.4	96.7	2.52	772.9	39.8	302.5	16.9	1132.1	433.9	45.4	567.8	28.2	1075.3	47.4	2251.1	18777400	8587	697.15	3826	708935	75062	2123	5028.8	473000
2009	Shanghai	1.24829	3060	75204	41486.5	26086.6	665.03	176.74	1.23	65.5	3.9	19.9	21.1	110.4	82	5.1	44.7	32.5	164.3	8.5	283.2	29896500	15046.5	1034.72	1921	512809	74540	1702	5043.8	6340.5
2009	Jiangsu	0.80035	10270	170780	47796	35132.7	907.73	273.53	1.1	1355.1	39.8	355.5	399.3	2149.7	593.1	31	518.5	319.9	1462.5	203.8	3816	40173600	34457.3	1812.88	7725	1653427	157000	4295	18949.9	107200
2009	Zhejiang	1.00073	9526	186714	45112	39223.9	645.5	220.1	1.16	627	85.6	181.9	250.8	1145.3	252	32	223	184.6	691.6	36.4	1873.4	26533500	22990.3	1736.68	5180	866496	77852	2999	10742.3	105500
2009	Anhui	0.45043	7268	94307	13404.4	9438.6	357.2	91.7	1.39	794	87.6	396.5	167	1445.1	495.8	37.5	399.3	90.6	1023.2	101.2	2569.5	21419200	10062.8	703.42	6131	877782	68293	2581	8990.7	140100
2009	Fujian	0.66802	5295	96999	14828.9	12682.5	330.65	94.73	1.06	522.7	105	192.2	316.1	1136	303.6	57.2	174.7	249.5	785	80.3	2001.2	14118200	12236.5	999.18	3627	606284	56334	1864	6231.2	124000
2009	Jiangxi	0.5075	6099	76993	9352.8	6416.2	187.14	55.57	1.8	492.8	124.9	281.6	160.8	1060.1	237	36.9	259.8	70.4	604.1	69.6	1733.8	15623700	7655.18	592.68	4432	793488	72123	1914	6643.1	166900
2009	Shandong	0.61188	13557	182139	35080.2	27241.2	782.89	228.39	1.49	1883.4	71.3	691.1	459.8	3105.6	1340.6	30	992.7	287.6	2650.9	246.6	6003.1	32676700	33896.7	1676.6	9470	1592974	136753	4576	19034.5	157900
2009	Henan	0.4807	11660	154636	19175.1	13437.4	565	148.23	1.73	1670.2	80.8	913.1	44.2	2708.3	1163	53.3	741.1	20.7	1978.1	184.9	4871.5	29057600	19480.5	1278.56	9487	1368813	103617	3577	13704.5	167000
2009	Hubei	0.50353	6847	104808	17653	12018.3	372.42	82.63	1.48	938.3	34.1	523.6	258.2	1754.2	573.1	23.6	358.2	154.9	1109.8	121.1	2985.2	20909200	12961.1	841.78	5720	1249061	123693	2631	7866.9	185900
2009	Hunan	0.4909	8959	103189	14025.5	9536.6	348.45	86.82	1.86	1167	142.9	475.9	122.7	1908.5	429.6	31.3	624.4	65.8	1151.1	148.2	3207.9	22104400	13059.7	900.4	6406	1016833	94428	2767	7703.4	211800
2009	Guangdong	0.69069	14306	259450	68392.3	43219.9	1231.17	306.67	1.68	1085.1	65.8	415.2	394.7	1960.8	465.9	22.5	501.9	266.5	1256.8	119.9	3337.6	43343700	39482.6	4149.11	9638	1334089	115969	6110	12933.1	179725
2009	Guangxi	0.39804	5384	73646	9638.89	7360.43	148.6	44.4	1.43	777.5	98.6	398.2	148	1422.3	357.5	30.3	414.3	69	871.1	83.9	2377.2	16218200	7759.16	694.3	4856	528342	48304	1904	5237.2	237600
2009	Hainan	0.47444	1232	17683	3175.72	1940.86	33.07	10.62	1.58	197.8	55	82.3	116.1	451.2	109.7	24.6	60.5	38.5	233.3	20.5	705	4860600	1654.21	191.98	864	142082	11666	424	988.3	35400
2009	Chongqing	0.44784	4194	48225	11084.8	8856.56	244.7	56.6	0.9	390.5	24.6	164	18.9	598	132.3	9.5	155.4	5.3	302.5	12.4	913.1	12920900	6530.01	490.89	2859	484199	47173	1475	5214.3	82402
2009	Sichuan	0.44621	12460	135144	25127.8	15979.4	579.03	130.55	3.13	1267.9	72.5	790.4	75.8	2206.6	538.2	40.1	806.3	43.2	1427.8	55.5	3689.8	35907200	14151.3	1173.07	8185	1035934	97568	3168	11371.9	486000
2009	Guizhou	0.30054	3634	46689	5912.5	4670.2	95.2	31	1.93	330.5	25.1	167.8	7.2	530.6	171	11.8	113.7	3.8	300.3	44.2	875.2	13722700	3912.68	465.57	3798	299072	29006	1135	2412	176167
2009	Yunnan	0.33693	5130	66396	11119.6	8779.63	180.08	65.12	1.5	569.9	138.3	311.2	25.4	1044.8	280.7	57.9	246.5	16.6	601.7	59.7	1706.2	19523400	6169.75	678.98	4571	393601	37896	1554	4526.4	394100
2009	Shaanxi	0.34376	6242	77026	14043.4	8276.64	260	61	2.23	509.4	28.8	208.6	3.7	750.5	314.2	16.9	179.3	2.8	513.2	73.6	1337.2	18416400	8169.8	746.57	3772	893748	96485	1641	6246.9	205600
2009	Ningxia	0.40483	1080	18235	2068.42	1928.71	39.28	9.65	0.62	84.2	3	30.5	2.8	120.5	62.6	5.4	40.2	4.3	112.5	10.6	243.5	4323600	1353.31	119.99	625	75564	8599	288	1075.9	66400
2009	Xinjiang	0.38831	2922	45232	6877.16	3952.06	156.69	48.11	2.52	532.4	14.1	185.8	4.8	737.1	366.2	12.6	132.5	6.4	517.7	53.6	1297.6	13469100	4277.05	462.64	2159	241637	26635	860	2725.5	1660000
2008	Beijing	1.06619	3478	80921	43980.7	23010.7	586	188.9	1.62	59	9	40	3	111	69	12	100	6	187	5	303.9	19592857	10488	839.67	1695	585624	129237	1439	3814.7	16410.5
2008	Tianjin	0.79108	2376	42935	9954.16	7689.12	175.62	51	2.25	63	1	36	21	121	65	1	50	23	139	8.4	268.1	8677245	6354.38	356.96	1176	386437	43294	908	3389.8	11966.5
2008	Hebei	0.47955	9952	140134	17844.7	9506.74	480.59	147.68	3.42	1187	43	666	61	1957	573	13	745	42	1373	175	3505.2	18816696	16188.6	1057.91	6989	1000033	88603	2928	8866.6	188800
2008	Shanxi	0.40972	5174	84375	12827.6	6041.89	260.89	73.58	4.57	200	7	95	2	304	167	14	91	2	274	19.9	691	13150175	6938.73	562.48	3411	526756	55417	1539	3531.2	156700
2008	Inner Mongolia	0.46562	4367	65963	6380.54	4564.24	141.35	43.52	2.51	469	52	364	8	893	247	21	336	4	608	25	1525.7	14545732	7761.8	466.51	2414	316700	33233	1248	5475.4	1183000
2008	Liaoning	0.55765	8423	149396	18778	12348	436.1	155.4	3.64	536	41	428	247	1252	361	29	624	127	1141	83.7	2476.9	21534348	13461.6	826.7	4315	820374	89848	2591	10019.1	148600
2008	Jilin	0.49327	4749	76835	6433.34	4891.01	159.52	53.21	5.08	504	33	353	14	904	245	22	417	9	693	17.9	1614.8	11801223	6424.06	460.83	2734	504084	59035	1455	5038.9	187400
2008	Heilongjiang	0.48556	5560	100466	9077.5	4593.5	251.2	103	4.9	738	42	274	13	1067	404	48	539	23	1014	41.8	2123.4	15423004	8310	605.5	3825	678139	74348	2119	3656	473000
2008	Shanghai	1.14403	3144	80005	33055.1	20294.8	600.06	184.09	1.59	62	4	20	23	109	76	5	49	34	164	8.2	280.4	25939161	13698.1	971.26	1888	502899	73068	1673	4823.1	6340.5
2008	Jiangsu	0.73565	11326	171084	38063.4	27081.1	775.4	267.21	1.61	1214	37	372	370	1993	533	28	545	296	1402	196.7	3590.6	32474927	30312.6	1581.86	7677	1572632	154001	4169	15300.6	107200
2008	Zhejiang	0.92579	10122	159858	35481.2	29658.7	576.33	212.99	1.19	579	78	188	235	1080	234	29	231	173	667	33.3	1780	22085756	21486.9	1574.21	5120	832224	75986	2949	9323	105500
2008	Anhui	0.42025	7187	86236	10387	7030.3	296.5	87.8	2.11	736	80	402	152	1370	462	34	405	80	981	95	2446.5	16471253	8874.17	562.68	6135	808276	65540	2485	6747	140100
2008	Fujian	0.61961	5318	90282	11916.4	9665.24	290.67	90.18	1.6	484	97	224	308	1113	279	53	202	242	776	77.2	1965	11377159	10823.1	890.23	3604	562595	53521	1798	5207.7	124000
2008	Jiangxi	0.46972	6085	72723	7261.96	4613.25	171.66	57.59	3.13	463	116	296	147	1022	231	34	260	64	589	67.8	1680.5	12100730	6480.33	493.78	4400	764182	71226	1820	4745.4	166900
2008	Shandong	0.56414	12155	172487	27220.2	20794.7	673.9	198.4	2.2	1697	72	702	422	2893	1198	30	1003	264	2495	223.9	5613	27046613	31072.1	1499.52	9417	1534009	134072	4483	15435.9	157900
2008	Henan	0.44542	11839	157324	15340.1	10439.7	519	129	2.79	1515	74	975	40	2604	1047	49	786	19	1901	165.4	4669.5	22816093	18407.8	1124.63	9429	1250204	95932	3397	10490.6	167000
2008	Hubei	0.46564	7140	99747	13563.4	8732.27	317.15	85.89	1.92	878	30	600	233	1741	518	20	409	140	1087	113.4	2940.5	16502763	11330.4	714.28	5711	1184915	120816	2581	5647	185900
2008	Hunan	0.45125	8809	96575	10971.7	7115.28	312.49	94.52	2.85	1055	127	679	110	1971	392	28	785	59	1264	89.2	3131.1	17652249	11156.6	769.39	6380	952330	93303	2689	5534	211800
2008	Guangdong	0.63998	14363	249154	55086.6	32507.5	1124.98	283.17	2.42	1037	59	438	391	1925	445	20	530	262	1257	116.4	3298	37785681	35696.5	3688.66	9544	1216390	110034	6048	10868.7	179725
2008	Guangxi	0.36903	4547	66231	7075.02	5110.06	133.48	42.3	2.6	758	96	427	141	1422	349	29	444	66	888	80.2	2389.8	12971100	7171.58	588.3	4816	484189	46174	1838	3756.4	237600
2008	Hainan	0.439	1225	17526	2350.86	1383.47	30.07	8.74	2.56	176	63	81	105	425	98	28	59	35	220	19.2	665	3579708	1459.23	160.6	854	126355	10615	410	705.4	35400
2008	Chongqing	0.41262	4212	46423	8102	6384.03	200.55	45.64	1.57	351	21	178	17	567	114	8	166	5	293	11.3	871.4	10160112	5096.66	426.99	2839	450008	45596	1419	3979.6	82402
2008	Sichuan	0.41212	12065	130751	18787.7	11395.4	494.27	123.48	7.27	1162	73	1018	77	2330	445	25	1018	27	1515	58	3686.2	29488269	12506.2	934.3	8138	991072	95432	3044	7127.8	486000
2008	Guizhou	0.27969	3960	42108	4750	3581.5	80	35.3	2.92	307	23	183	7	520	157	12	108	4	281	41.2	843.8	10537922	3333.4	371.96	3793	267526	27211	1104	1864.5	176167
2008	Yunnan	0.31026	4221	58322	8418.94	6594.33	165.39	63.4	2.15	515	125	314	13	967	265	58	256	15	594	58.9	1641.5	14702388	5700.1	577.88	4543	347732	36255	1499	3435.9	394100
2008	Shaanxi	0.31365	6303	75058	10790.9	6056.82	217.78	58.91	3.18	481	26	207	3	717	295	15	178	3	491	69.2	1277.9	14285208	6851.32	641.65	3762	839658	94196	1584	4614.4	205600
2008	Ningxia	0.36814	1071	17856	1598.17	1414.3	31.79	8.52	1.19	76	3	32	2	113	56	5	41	4	106	9.5	227.2	3246064	1098.51	97.24	618	70454	8365	278	828.9	66400
2008	Xinjiang	0.35029	2567	42310	5424.38	2918.13	152.51	44.39	3.83	472	12	180	4	668	312	11	138	6	467	47.8	1176.7	10593638	4203.41	379.87	2131	230971	26731	845	2260	1660000
2007	Beijing	0.943963	3379	77621	37700.2	19861.5	498.1	135.38	3.04	53	8	35	3	99	62	10	88	7	167	6.5	272	16495023	9353.32	704.68	1633	578206	124799	1380	3907.2	16410.5
2007	Tianjin	0.701006	2485	41681	8242.07	6543.83	150.91	41.34	5.26	58	1	32	17	108	60	1	45	19	125	8	241	6743262	5050.4	303.77	1115	371136	42391	851	2353.1	11966.5
2007	Hebei	0.429343	10048	147219	14474.3	8486.48	332.25	102.4	11.43	1105	40	542	50	1737	534	12	605	35	1186	152.2	3076	15066482	13709.5	847.81	6943	930516	86152	2795	6884.7	188800
2007	Shanxi	0.366566	4432	79225	10111.9	5514.18	180.36	52.53	11.02	179	6	75	2	262	143	11	66	1	221	14.5	498	10499228	5733.35	438.38	3393	484490	53750	1494	2861.5	156700
2007	Inner Mongolia	0.39531	5100	65053	4986.06	3803.11	97.75	32.22	7.94	426	46	305	8	785	195	18	255	3	471	21.7	1276	10823054	6091.12	364.36	2405	284057	31653	1206	4372.9	1183000
2007	Liaoning	0.477343	8613	136615	15678	10762.8	308.1	117.44	12.25	501	35	339	216	1091	337	25	492	111	965	73.3	2128	17642805	11023.5	706.37	4298	777758	87215	2544	7435.2	148600
2007	Jilin	0.419134	4866	80385	5277.32	4361.1	116.79	44.58	18.61	438	29	294	12	773	203	20	342	7	572	15.1	1360	8837597	5284.69	410.27	2730	470188	58531	1451	3651.4	187400
2007	Heilongjiang	0.413229	5906	80926	7657.7	4330.6	155.5	82.2	24.6	651	37	195	13	896	321	42	390	12	765	36.9	1701	11872711	7065	513.06	3824	634902	72316	2061	2833.5	473000
2007	Shanghai	1.01446	3058	67225	28168.5	18019.4	482.64	139.82	2.68	58	4	16	21	99	69	6	42	33	150	7	256	21816780	12188.9	830.46	1858	484873	71838	1648	4420.4	6340.5
2007	Jiangsu	0.656101	11202	159048	31338	23265.8	577.1	187.5	2.82	1084	33	277	323	1717	459	25	427	256	1167	179.9	3065	25537217	25741.2	1319.65	7625	1472317	145981	4057	12268.1	107200
2007	Zhejiang	0.826515	10012	158942	29030.3	24939.9	441.94	173.66	1.07	525	70	165	213	973	211	26	203	157	597	28.3	1597	18067928	18780.4	1361.66	5060	777982	73704	2894	8420.4	105500
2007	Anhui	0.355627	7352	85379	8485.9	6127.9	201.8	54.4	10.2	647	71	312	128	1158	407	29	325	68	829	83.2	2070	12438342	7364.18	448.02	6118	730546	62277	2368	5087.5	140100
2007	Fujian	0.546708	5267	85936	10187.4	8265.14	217.36	68.91	2.98	436	79	180	266	961	250	42	161	208	661	71.5	1692	9106446	9249.13	799.91	3581	509482	50622	1744	4287.8	124000
2007	Jiangxi	0.40447	6373	72653	5954.42	4083.59	114.06	40.14	11.48	415	98	232	127	872	206	29	203	55	493	61.4	1427	9050582	5500.25	409.11	4368	781686	68830	1738	3301.9	166900
2007	Shandong	0.498534	13961	181106	22370.5	18151.9	501.72	171.74	6.33	1502	58	532	356	2448	1102	24	782	225	2133	186.8	4766	22618495	25965.9	1237.38	9367	1440378	128761	4379	12537.7	157900
2007	Henan	0.38516	11924	144851	12669.4	9642.6	323.6	100.9	16.8	1337	64	737	30	2168	917	41	589	14	1561	150	3880	18706135	15012.5	927.67	9360	1095195	88217	3214	8010.1	167000
2007	Hubei	0.399748	7235	104630	11206.4	7770.87	193.7	69.57	9.15	720	25	404	192	1341	432	17	282	119	850	105.9	2297	12773257	9230.68	584.26	5699	1163686	119736	2525	4330.4	185900
2007	Hunan	0.39042	9055	100527	9155.27	6157.51	201.31	69.68	12.05	906	118	470	101	1595	337	26	544	54	961	76.4	2632	13570310	9200	635.38	6355	898622	90417	2571	4154.8	211800
2007	Guangdong	0.562404	15352	241870	48190.9	29326.9	809.31	221.17	6.38	929	55	347	323	1654	400	19	428	219	1066	101.6	2821	31595703	31084.4	3171.73	9449	1119655	107079	5966	9294.3	179725
2007	Guangxi	0.322405	5285	67024	5801.04	4331.03	99.99	36.3	8.75	668	78	348	121	1215	302	22	362	58	744	67.4	2026	9859433	5955.65	481.24	4768	434347	41872	1728	2939.7	237600
2007	Hainan	0.379137	1231	16814	1872.61	1228.04	22.64	6.4	19.32	144	56	61	91	352	80	25	45	30	180	16.2	548	2451967	1223.28	124.85	845	108296	9634	399	502.4	35400
2007	Chongqing	0.350929	3963	43766	6662.36	5197.08	124.68	35.25	4.65	303	19	139	14	475	98	7	126	4	235	10.4	721	7683886	4122.51	366.62	2816	413655	42707	1361	3127.7	82402
2007	Sichuan	0.354669	12826	132141	14089	9416.16	335.8	91.83	9.52	955	65	914	65	1999	362	22	914	21	1319	53.5	3377	17591304	10505.3	782.89	8127	918438	92599	2893	5639.8	486000
2007	Guizhou	0.237399	3948	43353	3838.7	3145	59	21	7.51	260	18	146	6	430	132	9	86	3	230	36.4	697	7953990	2741.9	292.7	3762	241692	26290	1062	1488.8	176167
2007	Yunnan	0.263409	5038	62196	7170.87	5733	112	48	6.66	442	116	238	19	815	242	40	200	6	488	56	1332	11352175	4741.31	469.97	4514	311111	33911	1426	2759	394100
2007	Shaanxi	0.264469	6313	73774	8583.19	5170.81	150.5	47.3	10.91	390	21	147	2	560	239	12	127	2	380	61.4	1003	10539665	5465.79	530.9	3748	776516	90306	1522	3415	205600
2007	Ningxia	0.318084	1076	16901	1288.19	1196.54	23.98	6.9	9.96	65	2	24	2	93	46	4	29	3	82	7.7	183	2418545	889.2	79.9	610	62411	7865	269	599.8	66400
2007	Xinjiang	0.318297	3224	46266	4638.41	2767.13	105.6	37.42	16.47	464	11	131	3	609	304	10	100	4	418	40	1064	7951540	3523.16	304.64	2095	216389	26490	820	1850.8	1660000
2006	Beijing	0.827547	3301	69197	33793.3	18131.6	411.53	83.99	3.6	49.1	6.7	35.3	3.5	94.6	60.2	8.1	88.2	6.3	162.8	6	240	12968389	7870.28	503.49	1581	565779	118927	1333	3296.4	16410.5
2006	Tianjin	0.622794	2418	39754	6839.2	5415.72	105.18	21.86	5.32	52.1	1.2	43.7	18.7	115.7	53.3	0.8	60.4	20	134.5	7.1	225	5431219	4359.15	225.38	1075	357382	42229	814	1820.5	11966.5
2006	Hebei	0.380182	10232	136032	12675.9	7480.19	253.37	52.31	11.54	940.4	33.7	536.8	51.4	1562.3	454.3	10.5	600	35.5	1100.3	135	2466	11803590	11660.4	638.54	6898	862618	80809	2652	5470.2	188800
2006	Shanxi	0.318092	6396	89265	8655.98	4878.66	140.98	25.27	8.5	168.8	5.5	79.9	2.1	256.3	135.1	9.8	70.5	1.5	216.9	12.6	442	9155698	4752.54	329.76	3375	446428	49421	1452	2255.7	156700
2006	Inner Mongolia	0.334188	5288	63354	4075.29	3240.02	71.95	17.19	8.28	351.4	29.7	253.4	5.7	640.2	181	12.2	233.9	2.6	429.7	18.9	1058	8121330	4791.48	254.24	2397	252917	31136	1166	3363.2	1183000
2006	Liaoning	0.40904	6791	120201	14103	9456	254.5	73.8	11.9	427.5	30.5	266.7	220.3	945	287.6	21.8	387.9	146	843.3	64.9	1738	14227471	9251.15	559.76	4271	720548	84535	2519	5689.6	148600
2006	Jilin	0.364113	5013	83408	5071.82	3921.57	90.61	21.26	17.45	405.6	26.2	220.3	10.6	662.7	191.4	18.2	263.2	6.4	479.2	13.7	1112	7183588	4275.12	336.72	2723	435065	56727	1442	2594.3	187400
2006	Heilongjiang	0.355243	5710	90074	7032.7	4028.1	157.2	34.4	23.38	522	32	159.7	13	726.7	265.4	36	321	17.1	639.5	32.5	1391	9685255	6188.9	406.81	3823	592000	68252	2045	2236	473000
2006	Shanghai	0.913865	2544	60564	24924.7	15968.9	407.04	91.31	2.56	52.8	3.6	14.3	20.8	91.5	67.2	6.8	32	34.4	140.4	5.1	237	17955660	10366.4	553.49	1815	466333	71651	1610	3900	6340.5
2006	Jiangsu	0.581323	10389	149174	26722.8	19383.7	502.83	159.17	3.43	975.9	31.2	224.8	236.4	1468.3	413.7	23.1	346.7	315.8	1099.3	159.6	2719	20132502	21645.1	997.38	7550	1306181	132275	3918	10069.2	107200
2006	Zhejiang	0.733481	9889	150388	25005.9	20757.8	363	105.1	1.41	511.5	62.6	126.7	212.4	913.2	201	23.5	160.7	191.1	576.3	26	1423	14718593	15742.5	1034.33	4980	719869	69730	2814	7590.2	105500
2006	Anhui	0.296908	7485	86165	7177.9	5205.2	164.6	38.9	9.97	560.6	63.2	251.9	126.3	1002	344.9	25.2	288.5	64.8	723.4	81.2	1743	9402329	6148.73	355.16	6110	663684	57588	2267	3533.6	140100
2006	Fujian	0.483475	5221	82705	9109.38	6598.89	174.35	44.81	3.97	404.3	70	148.6	262.4	885.3	224.3	35.8	131.1	201.1	592.3	64.5	1450	7286973	7614.55	631.94	3558	461341	46238	1708	2981.8	124000
2006	Jiangxi	0.345953	6223	68927	5275.36	3501.16	98.2	21.1	11.66	372.7	81.3	196.5	124.6	775.1	184.2	23.3	171.7	54	433.2	55.1	1225	6964361	4670.53	318.31	4339	770525	65996	1678	2683.6	166900
2006	Shandong	0.436833	14163	192091	19973.8	16135.9	396.22	120.91	6.52	1261	46.2	466.6	322.4	2096.2	960.3	19.3	693.8	215.3	1888.7	161.5	4059	18334400	22077.4	968.46	9309	1338122	121167	4291	11111.4	157900
2006	Henan	0.326103	11881	150795	11492.5	8567.33	252.31	50.98	15.99	1188	57.7	723.9	30.3	1999.9	808.2	37.2	575.2	13.7	1434.3	145.7	3349	14400878	12496	717.34	9392	974096	83359	3050	5904.7	167000
2006	Hubei	0.341935	7191	102417	9709.99	6696.09	160.8	43.38	9.88	625	23.3	311.4	165.9	1125.6	393.8	17.2	212.4	94	717.4	97.7	1842	10470041	7581.32	457.79	5693	1092274	114485	2494	3343.5	185900
2006	Hunan	0.338962	9076	100049	7799.5	5233.6	147.82	38.4	12.6	749.2	92.2	375.7	94.7	1311.8	274.3	20.3	432.6	55.7	782.9	37.2	1992	10645177	7568.89	491.1	6342	830181	86031	2455	3175.5	211800
2006	Guangdong	0.507978	15457	230919	42775.3	24989.4	607.9	159	8.43	877.4	50.3	290.8	322.1	1540.6	383.6	17.3	366	248.2	1015.1	90.9	2536	25533399	26204.5	2657.14	9304	1008577	100317	5862	7973.4	179725
2006	Guangxi	0.277046	5391	66011	5029.47	3636.9	80.57	24.99	8.12	576.1	62.3	281.1	104.8	1024.3	253.4	17.5	283.4	48.7	603	59	1622	7295172	4828.51	385.92	4719	387447	39235	1635	2198.7	237600
2006	Hainan	0.325553	1230	19560	1560.3	1123.34	17.72	4.26	21.1	138.1	48.7	57.3	94.8	338.9	76.5	21.8	42	53.5	193.8	15.8	492	1745366	1052.85	97.76	836	90138	8532	385	423.9	35400
2006	Chongqing	0.287383	5004	48374	5587.5	4443.84	93.24	20.5	6	257.4	16.3	126.2	17.1	417	83.6	6	114.1	4.8	208.5	9.8	575	5942543	3491.57	276.47	2808	376118	40022	1311	2407.4	82402
2006	Sichuan	0.300238	13352	128448	11943.6	8003.13	240.2	56.6	9.84	782.7	57.6	667.8	61.5	1569.6	292.3	19.2	649.6	25.6	986.7	45.7	2511	13473951	8637.81	590.69	8169	860640	88782	2802	4412.9	486000
2006	Guizhou	0.198462	3899	41499	3316	2708.5	49.2	14.7	7.92	230.6	17	130.2	8.2	386	124	8.8	77.5	4.2	214.5	30.5	602	6106411	2282	223.47	3757	221546	25492	1032	1197.4	176167
2006	Yunnan	0.225046	2985	62124	6131.25	4803.51	95.29	28.9	6.69	407.6	105.5	199.2	18.5	730.8	222.6	37.1	163.6	7.8	431.1	44.8	1142	8935821	4006.72	327.7	4483	284230	31928	1367	2208.6	394100
2006	Shaanxi	0.226019	6416	73441	7452.53	4463.21	116.2	29.7	11.5	329.6	18.3	118.9	3.1	469.9	202.1	10.7	103	2.4	318.2	51.6	822	8241805	4523.74	424.49	3735	726219	87981	1461	2480.7	205600
2006	Ningxia	0.276014	1089	16195	1140.31	993.85	19.24	4.53	9.05	51.9	1.9	21.2	1.8	76.8	37.3	3.2	28.2	2.6	71.3	6.5	148	1932089	710.76	59.92	604	55931	7585	260	498.7	66400
2006	Xinjiang	0.273728	3342	46594	4068.9	2481.24	85.41	23.25	15.52	407.2	9.3	92.8	1.4	510.7	231.4	7.9	96.3	3.3	338.9	34	888	6784723	3045.26	228.8	2050	199251	25267	778	1567.1	1660000
