# Supplementary material for: Inclusive finance, industrial structure upgrading and farmers’ income: Empirical analysis based on provincial panel data in China
Source: PLoS One. 2021 Oct 20;16(10):e0258860. doi: 10.1371/journal.pone.0258860 (PMC8528286; doi:10.1371/journal.pone.0258860)
Supplement: S3 Data — (XLS) [file pone.0258860.s003.xls]

## Sheet: Sheet1
Year	Province	Rev	Number of bank branches	Number of bank staff	Savings	Loans	Premium income	Insurance indemnity expenditure	Non-performing loans ratio	Agricultural added value	Forestry added value	Husbandry added value	Fishery added value	Added value of primary industry	Agricultural intermediate consumption	Forestry intermediate consumption	Husbandry intermediate consumption	Fishery intermediate consumption	Primary industry intermediate consumption	Agro-industry output value	Agriculture, forestry, animal husbandry and fishery output value	Fiscal expenditure	GDP	Total post and telecommunications business	Total population	Number of students in colleges and universities	Number of college teachers	Urban population	Fixed asset investment in the whole society	Administrative area	Total import and export	Highway mileage
2016	Beijing	2.23095	4691	118583	138409	63739.4	1838.96	596.64	0.55	66	25	35.4	3.3	129.7	79.2	27.2	87.3	6	199.7	1356.7	329.3	64067700	25669.1	979.08	2173	599188	142953	1879.65	7943.89	16410.5	8.12502e+07	22026
2016	Tianjin	2.00756	3174	64859	30067	28754	529.49	177.67	1.79	121	5	54	40.2	220.2	123.3	3.4	86.8	48.8	262.3	4519.48	383.7	36994300	17885.4	269.61	1562	513842	46233	1295.37	12779.4	11966.5	7.10551e+07	16764
2016	Hebei	1.19194	11538	172740	55513.3	37352.2	1495.3	548.2	1.87	2359.8	93.1	915.2	124.7	3492.8	1099.6	39.2	1024	86.3	2249.1	10351.3	4957.7	60495300	32070.5	819.99	7470	1216096	103789	3983	31750	188800	4.98116e+07	188431
2016	Shanxi	1.00825	7068	124394	30869.1	20356.5	700.55	239.02	2.72	545	43.2	191.2	5.4	784.8	413.1	57.1	185	4.5	659.7	779.52	1340.3	34288600	13050.4	385.6	3682	756287	59845	2069.65	14198	156700	1.25137e+07	142066
2016	Inner Mongolia	1.1609	5874	101818	21245.7	19458.5	486.87	137.78	3.57	923.1	68	624.4	21.9	1637.4	492	30.7	578.5	11.1	1112.3	3993.94	2758.9	45127100	18128.1	276.89	2520	436699	39263	1541.99	15080	1183000	8.78425e+06	196061
2016	Liaoning	1.28807	9217	187138	51693	38686	1115.7	388	2.09	1051	80.3	640.6	401.1	2173	808.6	63.4	935.2	238.5	2045.7	3010.4	3561	45774700	22246.9	614.15	4378	998719	98546	2949.46	6692.25	148600	6.38513e+07	120613
2016	Jilin	1.21229	5080	105958	21154.7	17210.5	557	161	2.68	812.6	65.4	594.1	26.4	1498.5	419.4	41.8	658.7	16.6	1136.5	6532.68	2095.3	35860900	14776.8	310.34	2733	642263	63359	1529.66	13923.2	187400	1.27807e+07	102484
2016	Heilongjiang	1.18319	6657	124464	22394.8	18086.2	685.5	237.8	2.04	1823.6	100.8	697.6	48.4	2670.4	1050.3	119	1157.2	80.8	2407.3	4706.08	5072.5	42273400	15386.1	389	3799	735857	74901	2249.01	10648.4	473000	9.26049e+06	164502
2016	Shanghai	2.55204	3994	115995	110511	59982.2	1529.26	528.77	0.68	63.2	4.3	21.4	20.6	109.5	85.4	8.9	41.2	29.5	165	4245.23	290.3	69189400	28178.7	1074.22	2420	514683	73357	2127.18	6755.88	6340.5	2.68757e+08	13292
2016	Jiangsu	1.76056	13228	242062	125577	92957	2690.25	915.13	1.42	2569.4	72.7	543.6	891.5	4077.2	1145.3	56.6	788	730.4	2720.3	29413.7	6741.3	99819600	77388.3	1870.29	7999	1745847	165722	5416.92	49663.2	107200	3.63424e+08	157304
2016	Zhejiang	2.28661	12840	244580	99530.3	81804.5	1784.9	633.2	2.26	1094.5	114.2	193.8	562.8	1965.3	426.7	44	240.6	399.2	1110.5	18183.5	2968.1	69742600	47251.4	2367.23	5590	996143	90214	3745.3	30276.1	105500	2.28129e+08	119053
2016	Anhui	1.17205	8434	121726	41324.3	30774.5	876.1	357.5	1.6	1361.3	201.2	667.3	337.9	2567.7	872.8	89.9	708.4	175.3	1846.4	11252.4	4213.9	55229500	24407.6	664.45	6196	1145007	80416	3221.3	27033.4	140100	2.72127e+07	197588
2016	Fujian	1.49992	6622	122827	40487	37787.3	917.6	317.6	2.73	1119.6	201.9	355.2	686.6	2363.3	662.4	113.2	326.5	548.9	1651	17838.2	3652.2	42754000	28810.6	889.21	3874	756392	67488	2463.86	23237.3	124000	9.08691e+07	106757
2016	Jiangxi	1.21377	7140	106706	29105.2	21847.4	609	207	2.22	933.8	233.9	422.8	314	1904.5	513.1	90.7	365.8	144.9	1114.5	8765.36	2908.5	46174000	18499	486.86	4592	1038951	76969	2438.35	19694.2	166900	2.34887e+07	161909
2016	Shandong	1.39541	15328	248782	85683.5	65243.5	2302.2	786.9	2.48	2834.9	103.7	1061.9	928.7	4929.2	1806.5	43.7	1478.9	556.9	3886	43645.7	8565	87552100	68024.5	1164.99	9947	1995880	150345	5870.72	53323	157900	1.81598e+08	265720
2016	Henan	1.16967	12982	202458	54979.7	37139.6	1555.15	547.98	1.84	2693.5	79.1	1427.9	85.7	4286.2	1883.6	42.2	1183.4	42.6	3151.8	23028.8	7043.9	74537400	40471.8	990.89	9532	1874752	138777	4623.02	40415.1	167000	4.92286e+07	267441
2016	Hubei	1.2725	7690	128846	47284.9	34530.7	1051.8	372.4	1.68	1942.2	102.3	1005.3	609.4	3659.2	979	101.1	709.9	420.6	2210.6	15459.2	5555.5	64229800	32665.4	707.39	5885	1401840	131014	3419.19	30011.7	185900	2.59152e+07	260179
2016	Hunan	1.19304	9726	133101	41996.7	27532.3	886.5	339.9	1.75	2276.6	237.8	805.4	258.6	3578.4	978.5	83.8	957.3	138	2157.6	10356.9	4711.6	63391600	31551.4	699.12	6822	1225016	100543	3598.61	28353.3	211800	1.53796e+07	238273
2016	Guangdong	1.45122	17322	347647	179829	110928	3820.51	1035.42	1.38	2189.7	234.5	554.8	715.4	3694.4	944.8	80.2	666.9	480.3	2172.2	27285.2	5591.8	134460900	80854.9	3877.56	10999	1892878	149360	7611.31	33303.6	179725	7.04166e+08	218085
2016	Guangxi	1.03595	6606	96194	25477.8	20640.5	469.2	158.95	1.91	1617.6	242.2	622.6	314.5	2796.9	730.3	81.3	643.8	149.8	1605.2	6103.8	4370.9	44417000	18317.6	452.66	4838	810282	63690	2326.11	18236.8	237600	2.91631e+07	120547
2016	Hainan	1.18429	1517	23600	9120.17	7687.65	133.21	49.25	0.73	462.6	65.3	158.5	261.9	948.3	233	34.7	108.6	91.9	468.2	356.87	1384.4	13764800	4053.2	142.84	917	184875	14651	520.67	3890.45	35400	8.08662e+06	28217
2016	Chongqing	1.15488	4114	71363	32160.1	25524.2	601.61	250.16	1.28	862.3	53.6	320.7	66.6	1303.2	289.5	19.8	306.8	18.7	634.8	3409.27	1821.2	40018100	17740.6	428.23	3048	732475	57453	1908.05	16048.1	82402	3.44408e+07	142921
2016	Sichuan	1.12031	14183	229076	66892.4	43543	1712.08	554.36	2.33	2390.7	145	1258.7	134.9	3929.3	1320.3	74.1	1293	89	2776.4	11474.7	6656.4	80088900	32934.5	913.97	8262	1446559	123931	4065.73	28812	486000	3.19207e+07	324138
2016	Guizhou	0.80903	5259	71141	23831.4	17961	321.28	131.53	2.02	1189	133.3	480.1	43.8	1846.2	699.7	61.7	317.1	24.9	1103.4	2697	2975.5	42623600	11776.7	378.92	3555	573932	45028	1569.53	13204	176167	3.45669e+06	191626
2016	Yunnan	0.90198	5647	78434	27921.5	23491.4	529.37	206.1	3.07	1305.6	217	616.2	56.2	2195	638	113.4	525.6	38	1315	3227.54	3581.7	50188600	14788.4	551.03	4771	656594	52559	2148.38	16119.4	394100	1.15669e+07	238052
2016	Shaanxi	0.93964	7034	101724	35707.4	24224.4	714.7	238.4	2.23	1251.6	51.9	375.6	14.8	1693.9	776	33.6	320.3	11.5	1141.4	3719.43	2844.2	43893700	19399.6	557.02	3813	1076254	103453	2110.11	20825.2	205600	1.9574e+07	172471
2016	Ningxia	0.98516	1333	23466	5460.63	5695.96	133.9	42.84	2.05	175.9	3.6	55.7	6.5	241.7	136	6.6	76.1	10.5	229.2	739.28	473.3	12545400	3168.59	109.93	675	117149	11584	379.96	3794.25	66400	2.06138e+06	33940
2016	Xinjiang	1.01832	3596	60630	19300.1	15196	439.9	154.95	1.4	1234.6	26.1	378.7	9.5	1648.9	928.5	24.1	274.5	12.6	1239.7	1409.98	2994.9	41382500	9649.7	280.35	2398	319875	29797	1159.43	10287.5	1660000	1.6605e+07	182085
2015	Beijing	2.05687	4603	115084	128573	58559.4	1403.89	506.62	0.84	70.3	26.5	38.9	4.4	140.1	84.2	30.8	96.9	7.4	219.3	1375.72	359.6	57377000	23014.6	1181.88	2170.5	603557	142440	1878	7495.99	16410.5	8.14522e+07	21885
2015	Tianjin	1.84816	3039	64184	28149.4	25994.7	398.34	139.53	1.6	116.1	4.6	50	38.1	208.8	121.9	3.1	80.3	42.2	247.5	4130.1	456.3	32323500	16538.2	321.047	1546.95	512854	47077	1278.4	11832	11966.5	7.40931e+07	16550
2015	Hebei	1.10505	11446	171202	48927.6	32608.5	1163.1	461.92	1.18	2337.5	86.2	898.1	117.6	3439.4	1103.8	35.3	1006	81.1	2226.2	10026.2	5665.7	56321900	29806.1	997.935	7424.92	1179172	102778	3811.21	29448.3	188800	4.99824e+07	184553
2015	Shanxi	0.94539	6692	116887	28641.4	18574.8	586.73	214.37	2.34	553.8	41.8	182.1	5.5	783.2	415.8	55.6	176.9	4.5	652.8	770.71	1435.8	34229700	12766.5	515.931	3664.12	740245	59508	2016.37	14074.2	156700	1.08666e+07	140960
2015	Inner Mongolia	1.07759	4843	95809	18172.2	17264.3	395.48	124.54	3.97	926.9	68.2	602	20.3	1617.4	491.4	31.2	558.8	10.4	1091.8	3711.92	2709.4	42529600	17831.5	400.301	2511.04	420807	38648	1514.16	13702.2	1183000	8.66125e+06	175374
2015	Liaoning	1.20569	9550	183825	47758	36283	941.4	371.9	1.64	1212.2	86.3	639	446.4	2383.9	856.4	79.8	922.4	243.4	2102	6317.95	4485.9	44816100	28669	804.468	4382.4	1005650	97924	2951.55	17917.9	148600	6.66895e+07	120365
2015	Jilin	1.13262	4998	97490	18683.8	15308.8	431	126	1.47	926.3	66.8	578.5	24.6	1596.2	474.1	43	666.4	15.3	1198.8	6391.61	2795	32171000	14063.1	387.257	2753.32	632723	63043	1522.86	12705.3	187400	1.24437e+07	97326
2015	Heilongjiang	1.10952	6633	123954	21429.8	16644.9	591.8	169.3	1.72	1852.8	95	641.5	44.3	2633.6	1059.1	109.3	1063.3	73.3	2305	4780.89	4938.5	40206600	15083.7	511.443	3811.7	735151	76086	2241.28	10182.9	473000	1.01669e+07	163233
2015	Shanghai	2.32052	4022	115425	103761	53387.2	1125.16	473.59	1.01	66.7	3.9	20.2	19	109.8	95.4	8.2	45.4	32.7	181.7	4418.03	291.6	61915600	25123.5	1164.51	2415.27	511623	73578	2115.78	6352.7	6340.5	2.63484e+08	13195
2015	Jiangsu	1.62567	13381	245505	107873	78866.3	1989.9	732.6	1.55	2566.2	72.4	515.9	831.6	3986.1	1155.9	56.7	746.2	685.9	2644.7	27435	6630.8	96875800	70116.4	2316.49	7976.3	1715749	162257	5305.83	46246.9	107200	3.61853e+08	158805
2015	Zhejiang	2.1125	12385	243514	90301.6	76466.3	1435.33	558.82	2.5	1032.6	109.2	190.4	500.7	1832.9	402.1	42.4	235.8	355.2	1035.5	17864.3	2868.4	66459800	42886.5	2424.55	5539	991149	88744	3644.66	27323.3	105500	2.23636e+08	118015
2015	Anhui	1.08207	8700	125881	34826.2	26144.4	699	277	1.86	1333.2	200.6	610	312.9	2456.7	841.4	89.5	649	162.2	1742.1	10256.5	4198.8	52390100	22005.6	823.458	6143.6	1130748	79397	3102.52	24386	140100	2.64663e+07	186940
2015	Fujian	1.37927	6309	120233	36845.5	33694.4	777.6	245.1	2.77	1017.1	201.6	297.4	602	2118.1	601.5	112.7	273.9	480.3	1468.4	16274.7	3586.5	40015800	25979.8	1077.84	3839	758452	67155	2403.21	21301.4	124000	9.19103e+07	104585
2015	Jiangxi	1.11391	7040	101976	25043	18561.1	508	178	2.08	869.1	220.3	389.7	293.9	1773	457.8	73.4	330.1	126.1	987.4	8006.55	2760.4	44125500	16723.8	620.075	4565.63	984489	78938	2356.78	17388.1	166900	2.53189e+07	156625
2015	Shandong	1.29304	14618	221424	76795.5	59063.3	1787.7	622.2	2.32	2900.8	98.4	1043.7	936.2	4979.1	2029	41.5	1479.6	588.6	4138.7	42764.1	9117.7	82500100	63002.3	1474.59	9847.16	1900612	147035	5613.87	48312.4	157900	1.73383e+08	263447
2015	Henan	1.08529	12743	197914	47629.9	31432.6	1248.76	447.71	1.48	2704.7	84.4	1337	83.4	4209.5	1906	49.9	1108.3	40.2	3104.4	20908.4	7313.9	67993500	37002.2	1328.15	9480	1766869	133369	4441.38	35660.3	167000	4.79316e+07	250584
2015	Hubei	1.18439	7493	129373	41345.9	29514.6	843.63	283.34	1.58	1795.5	92.6	875	546.7	3309.8	984.8	88	628.3	376.1	2077.2	14273.9	5387.1	61328400	29550.2	965.751	5851.5	1410567	129118	3326.58	26563.9	185900	2.77555e+07	252980
2015	Hunan	1.09925	9532	128137	36220.6	24221.9	712.2	257	1.67	2130.4	234.6	727.8	238.8	3331.6	913.1	82.8	874	128.1	1998	9629.24	5329.5	57287200	28902.2	906.661	6783.03	1180643	98746	3451.88	25045.1	211800	1.82518e+07	236886
2015	Guangdong	1.33604	16985	353781	160388	95661.1	2814.37	988.35	1.43	1949.8	221.1	506.7	668	3345.6	844	75.6	610.4	449.2	1979.2	25846.8	5324.8	128278000	72812.6	4378.78	10849	1856355	145449	7454.35	30343	179725	7.25726e+08	216023
2015	Guangxi	0.94666	6174	91431	22793.5	18119	385.75	132.77	2.18	1478.7	235	560.6	291.1	2565.4	667.7	78.9	579.7	138.7	1465	5647.03	4030.4	40655100	16803.1	651.534	4796	751181	60203	2257	16227.8	237600	2.8783e+07	117993
2015	Hainan	1.08576	1479	22970	7637.27	6650.66	114.25	38.86	0.69	407.3	64.1	142	241.3	854.7	206.6	35.1	96.4	83.6	421.7	370.81	1276.5	12394300	3702.76	183.922	910.82	182944	14137	502.044	3451.22	35400	9.66348e+06	26860
2015	Chongqing	1.05047	4534	70787	28778.8	22955.2	514.58	220.19	0.99	771.5	44.3	275.9	58.5	1150.2	262.2	16.1	267	16.5	561.8	3045.26	1711.9	37920000	15717.3	554.562	3016.55	716580	56283	1838.29	14353.2	82402	3.65681e+07	140551
2015	Sichuan	1.02474	14015	226284	60117.7	38704	1267.3	454.08	2	2296.7	131.7	1121.9	127	3677.3	1038.8	74.1	1393.7	83.5	2590.1	10496.7	6267.4	74975100	30053.1	1297.59	8204	1387889	122099	3913	25525.9	486000	2.92372e+07	315582
2015	Guizhou	0.73869	5062	67981	19537.1	15121	257.8	106.97	1.6	1096.5	92.9	415.9	35.3	1640.6	676.1	44.8	249.2	20.6	990.7	2301.65	2631.4	39395000	10502.6	515.163	3529.5	500882	42097	1482.74	10945.5	176167	4.87667e+06	186407
2015	Yunnan	0.82421	5660	76746	25204.6	21243.2	434.6	173.23	2.18	1231.3	215.8	559.7	48.9	2055.7	610.1	101.3	471.3	32.8	1215.5	3067.31	3271.3	47128300	13619.2	792.575	4741.8	614569	50303	2054.62	13500.6	394100	1.18282e+07	236007
2015	Shaanxi	0.86889	7097	99005	32685.3	22096.8	572.45	193.96	1.99	1178.6	47	358.8	13.3	1597.7	732.1	28.8	306.7	10.3	1077.9	3369.78	2675.6	43760600	18021.9	760.965	3793	1099693	103911	2045.19	18582.2	205600	1.86086e+07	170069
2015	Ningxia	0.91187	1463	24825	4822.96	5150.32	103.31	34.21	1.58	175.7	4.1	51.9	6.1	237.8	135.3	7.6	71	9.7	223.6	657.89	461.3	11384900	2911.77	135.416	667.88	115007	11469	368.87	3505.45	66400	2.11059e+06	33240
2015	Xinjiang	0.94251	3656	59669	17822.1	13651	367.43	136.85	1	1147.6	27.7	374.5	9.3	1559.1	857.8	25.5	275	12.4	1170.7	1232.72	2729.9	38048700	9324.8	404.8	2359.73	304682	28893	1114.5	10813	1660000	1.68588e+07	178263
2014	Beijing	1.88673	4363	111520	100096	53650.6	1207.2	407.3	0.72	70.9	39.8	43.7	4.6	159	84.2	50.9	109	8.6	252.7	1445.02	411.7	45246700	21330.8	889.895	2152	604578	142267	1858	6924.2	16410.5	8.791e+07	21849
2014	Tianjin	1.70142	2966	62187	24777.8	23223.4	317.75	104.4	1.11	111.4	1.9	48.9	37.7	199.9	119.3	1.3	68.7	41.8	231.1	3807.42	431.04	28847000	15726.9	243.61	1517	505795	47043	1248	10518.2	11966.5	8.87147e+07	16110
2014	Hebei	1.01861	10895	165848	43764	28052.3	931.94	395.03	0.74	2335.4	77.4	921.8	112.9	3447.5	1118	30.7	1030.2	78.1	2257	9697.27	5704.52	46773000	29421.2	825.525	7384	1164341	102294	3642	26671.9	188800	5.79074e+07	179200
2014	Shanxi	0.88094	5793	110456	26942.9	16559.4	465.37	182.47	1.7	561.7	42	179.9	5.4	789	422.4	56.5	174.7	4.4	658	848.71	1446.93	30852800	12761.5	431.127	3648	713218	60393	1962	12354.5	156700	1.13713e+07	140436
2014	Inner Mongolia	0.99763	4683	94259	16290.6	15066	314	110.5	2.16	918.6	66.5	623.6	19.3	1628	489.9	30	582.1	9.8	1111.8	3562.7	2739.64	38799800	17770.2	336.036	2505	406414	37691	1491	17591.8	1183000	9.39528e+06	172167
2014	Liaoning	1.11915	9256	179698	42053	33024	757	291.1	1.46	1047.6	89.1	694	455	2285.7	686.6	63.3	1023.5	244.8	2018.2	9968.26	4303.83	50804900	28626.6	647.287	4391	998281	97927	2944	24730.8	148600	7.70238e+07	115430
2014	Jilin	1.07801	4887	94667	16526.3	12695.3	330	112	1.14	888.6	65.3	546.1	24.5	1524.5	453.9	39.1	648.9	15.6	1157.5	5997.81	2682.04	29132500	13803.1	328.199	2752	618273	62916	1509	11339.6	187400	1.66082e+07	96041
2014	Heilongjiang	1.04532	6570	124305	19423.2	13791.5	507.1	154.8	1.55	1925	90.5	557.3	38.5	2611.3	1090.6	105.2	928.8	64.2	2188.8	4721.08	4800.11	34342200	15039.4	430.472	3833	730614	77000	2224	9829	473000	1.80745e+07	162464
2014	Shanghai	2.11916	4087	139106	73882.4	47915.8	986.75	378.66	1.02	74.1	2.8	23.9	23.4	124.2	95.4	6	46	39.1	186.5	4566.98	310.71	49234400	23567.7	906.007	2426	506644	73373	2173	6016.4	6340.5	2.78025e+08	12945
2014	Jiangsu	1.49584	12759	228567	96471.6	71949.8	1683.76	616.07	1.31	2313.9	66.1	473.7	780.7	3634.4	1048.9	52.1	709	646.1	2456.1	25378.9	6090.41	84724500	65088.3	1680.33	7960	1698636	160471	5191	41938.6	107200	3.74176e+08	157521
2014	Zhejiang	1.93733	12299	244884	79241.9	71361	1258.04	474.63	2.04	1000.7	107.3	212.5	456.7	1777.2	385.3	39.7	259.7	322.7	1007.4	17888.5	2784.56	51595700	40173	1682.62	5508	978216	87375	3573	24262.8	105500	2.32363e+08	116367
2014	Anhui	0.99164	7948	116410	30088.8	22754.7	572.3	234.4	1.3	1306.9	197.2	585.2	303	2392.3	812.3	85.9	596.8	156.7	1651.7	9396.1	4044.11	46641000	20848.8	630.023	6083	1080545	80254	2990	21875.6	140100	2.65385e+07	174373
2014	Fujian	1.26502	6039	116655	31858.4	30051.3	686	215.1	1.94	963.2	207.7	272.4	571.4	2014.7	566.3	115.5	250.5	453.8	1386.1	14809	3400.97	33067000	24055.8	856.935	3806	748480	65775	2352	18177.9	124000	1.01051e+08	101190
2014	Jiangxi	1.01166	6743	97136	21754.9	15696.8	400.4	142.1	1.44	762.3	212.5	428.5	280.4	1683.7	381.8	61.6	386.4	120.3	950.1	7142.22	2633.88	38827000	15714.6	445.805	4542	916415	76014	2281	15079.3	166900	2.40264e+07	155515
2014	Shandong	1.18823	14365	240604	69151.9	53662.2	1454.9	518.8	1.72	2799.3	92.5	997.7	908.8	4798.3	1966.4	39	1420.6	572.9	3998.9	40279.7	8797.28	71773100	59426.6	1212.65	9789	1796665	143939	5385	42495.5	157900	2.01736e+08	259515
2014	Henan	0.99661	12168	184359	41931.1	27583.3	1036.1	324	0.97	2627.4	91.9	1369.8	70.9	4160	1864.5	60.5	1135.4	34.2	3094.6	18893.1	7254.65	60286900	34938.2	1011.06	9436	1679744	130031	4265	30782.2	167000	4.20629e+07	249857
2014	Hubei	1.08491	7414	125762	36407	25170.1	809.89	230.64	1.28	1773	71	821	512	3177	988.7	86	606.7	332.2	2013.6	13111.7	5190.57	49341500	27379.2	719.09	5816	1419699	128878	3238	22915.3	185900	2.50916e+07	236933
2014	Hunan	1.00602	9404	119787	30255.6	20783.1	587.7	226.3	1.16	2020.3	225.5	682.4	220.6	3148.8	864.5	79.3	820.8	118.3	1882.9	8747.56	5031.63	50173800	27037.3	744.879	6737	1136302	97652	3320	21242.9	211800	1.73842e+07	236250
2014	Guangdong	1.22456	16467	347510	127882	84921.8	2341.63	702.45	1.15	1823.7	208.5	488.7	645.9	3166.8	789.5	71.3	588.7	434.4	1883.9	24338.4	5050.68	91526400	67809.9	3353.35	10724	1794188	140348	7292	26293.9	179725	7.629e+08	212094
2014	Guangxi	0.86832	5984	91282	20298.5	16071	313.3	109.15	1.13	1372.1	227.4	533.8	280.1	2413.4	621.9	75.8	553.4	133	1384.1	5069.13	3797.48	34797900	15672.9	502.098	4754	701913	57474	2187	13843.2	237600	2.75735e+07	114900
2014	Hainan	0.99126	1412	21656	6427.88	5391.51	85.15	36.93	0.55	375.2	68.1	135	231.3	809.6	193.1	35.1	93	79	400.2	360.82	1209.62	10997400	3500.72	139.429	903	180565	13973	486	3112.2	35400	1.03984e+07	26002
2014	Chongqing	0.94898	5439	68756	25160.1	20630.7	407.3	151.4	0.46	722.5	39.1	248.8	50.6	1061	245.4	14.4	237.6	14.3	511.7	2713.43	1572.77	33043900	14262.6	417.903	2991	691555	55406	1783	12285.4	82402	5.07141e+07	127392
2014	Sichuan	0.93477	13751	225745	53935.8	34750.7	1060.6	373.9	1.26	2130.4	134.7	1144.3	121.6	3531	948.2	61.3	1174.5	70.7	2254.7	9968.84	5785.81	67966100	28536.7	1026.97	8140	1328329	119257	3769	23318.6	486000	3.76166e+07	309742
2014	Guizhou	0.66712	4852	64945	15307.4	12438	213.06	89.67	0.97	851.9	68.1	331.2	29.3	1280.5	470	31.5	238.1	17.8	757.4	1867.03	2037.76	35428000	9266.39	381.671	3508	460401	38899	1404	9025.8	176167	3.15623e+06	179079
2014	Yunnan	0.74561	5481	75633	22528	18368.4	375.99	150.88	0.94	1208.4	206.1	527.9	46.9	1989.3	597.9	97	447.9	31.3	1174.1	2827.11	3163.3	44379800	12814.6	566.848	4714	577044	48337	1967	11498.5	394100	1.22326e+07	230398
2014	Shaanxi	0.79322	6749	96798	28288.7	19174	476.75	179.74	1.08	1157.1	46.8	349.7	11.3	1564.9	713.6	26.8	298.6	8.6	1047.6	2957.19	2612.58	39625000	17689.9	566.604	3775	1099613	103332	1985	17191.9	205600	1.70084e+07	167145
2014	Ningxia	0.841	1233	22103	4228.84	4608.28	83.92	29.31	1.2	154.1	3.6	53.6	5.7	217	119.8	6.5	73.2	9.2	208.7	587.86	425.66	10004500	2752.1	102.633	662	111432	11261	355	3173.8	66400	2.46506e+06	31276
2014	Xinjiang	0.87238	3604	58567	15217	12237.6	317.41	121.17	0.84	1130.1	25.7	374.4	8.4	1538.6	825.1	23.7	276.8	11.2	1136.8	1117.6	2675.31	33177900	9273.46	349.258	2298	290418	29377	1059	9447.7	1660000	2.38885e+07	175468
2013	Beijing	1.71012	3952	100723	91660.5	47880.9	994.4	318.2	0.54	77.9	33	44.3	4.5	159.7	92.6	42.9	110.5	8.3	254.3	1446.89	413.91	41736600	19500.6	757.04	2115	598904	139305	1825	6847.1	16410.5	8.14782e+07	21673
2013	Tianjin	1.53526	2850	59867	23116.6	20857.8	276.8	102	0.79	105.1	1.8	45.3	34.8	187	112.1	1.3	63.3	38.4	215.1	3438.85	402.06	25492100	14370.2	213.08	1472	489919	47123	1207	9130.2	11966.5	8.33605e+07	15718
2013	Hebei	0.91877	10503	163317	39444.5	24423.2	837.59	315.66	0.64	2348.8	68.9	858.6	105.6	3381.9	1124.4	27.4	959.6	73.1	2184.5	8895.4	5566.47	44095800	28301.4	728.72	7333	1174374	101072	3528	23194.2	188800	5.58747e+07	174492
2013	Shanxi	0.79495	6762	118981	26269	15025.5	412.38	169.32	1.04	529.1	37.1	169.5	5.3	741	403.1	53	169.3	4.2	629.6	860.3	1370.54	30301300	12602.2	392.27	3630	676817	61009	1908	11031.9	156700	1.06281e+07	139434
2013	Inner Mongolia	0.89849	4675	90974	15263.8	13056.7	274.7	100.6	0.88	864.8	66.2	625.5	19.2	1575.7	463.2	30	583	9.8	1086	3616.26	2661.67	36865200	16832.4	311.23	2498	399201	37296	1466	14217.4	1183000	8.91168e+06	167515
2013	Liaoning	1.01612	8838	173220	39418	29722	622.7	239.9	1.18	1011.2	79.8	677	448.2	2216.2	662.7	56.7	998.4	241.1	1958.9	11151.3	4175.06	51974200	27077.7	582.21	4390	968034	97536	2917	25107.7	148600	7.5161e+07	110973
2013	Jilin	0.97807	4728	89310	14885.9	10805.2	266	101	0.87	835.1	61.4	547.7	22.5	1466.7	426.6	36.7	650.8	14.2	1128.3	5660.62	2594.98	27448100	12981.5	295.46	2751	599526	63002	1491	9979.3	187400	1.56011e+07	94191
2013	Heilongjiang	0.9369	6470	121415	18293.4	11782.5	384.3	154.4	0.91	1823.3	83.6	536.3	30.9	2474.1	1033	97.1	893.8	51.6	2075.5	4674.25	4549.54	33691800	14382.9	377.34	3835	717856	77234	2201	11453.1	473000	1.69671e+07	160206
2013	Shanghai	1.92083	3676	133740	69256.3	44357.9	821.43	301.95	0.91	75	3	24	22.9	124.9	97.3	6.6	46	37	186.9	4480.95	311.78	45286100	21602.1	791.82	2415	504771	73361	2164	5647.8	6340.5	2.68957e+08	12633
2013	Jiangsu	1.35213	12390	217489	88032.5	64503.2	1446.08	527.02	1.23	2182.7	59.9	489.1	738.2	3469.9	985.1	47.4	733.1	612.9	2378.5	23440.2	5848.38	77984700	59161.8	1402.8	7939	1684455	166223	5090	36373.3	107200	3.6744e+08	156094
2013	Zhejiang	1.74939	11667	223130	73732.4	65338.8	1109.91	451.02	1.98	965.4	103.3	247.4	444.2	1760.3	371.4	38.2	298.8	313.8	1022.2	17293.4	2782.49	47304700	37568.5	1283.52	5498	959629	85381	3519	20782.1	105500	2.26366e+08	115426
2013	Anhui	0.885	7664	114565	26938.2	19688.2	483	223	1.03	1235.4	162.4	579.9	289.4	2267.1	767.8	70.7	591.4	149.6	1579.5	8179.48	3846.86	43496900	19038.9	533.98	6030	1052123	76178	2886	18621.9	140100	2.41086e+07	173763
2013	Fujian	1.14048	5809	112834	28938.8	25963.5	574.8	187.3	1.22	867.4	188.9	267.8	550.2	1874.3	508.9	105	246	436.1	1296	13237.5	3170.19	30688000	21759.6	738.45	3774	730510	64744	2293	15327.4	124000	9.56744e+07	99535
2013	Jiangxi	0.90888	6475	92834	19582.7	13111.7	318	119.5	1.28	714.8	195.9	418.8	259	1588.5	358	56.8	377.7	111.1	903.6	5807.13	2492.1	34703000	14338.5	379.23	4522	861849	74396	2210	12850.3	166900	2.08416e+07	152067
2013	Shandong	1.06869	14217	227637	63357.8	47952.1	1280.4	441.7	1.17	2649	84.7	975.1	857.1	4565.9	1860.9	35.6	1383.9	540.3	3820.7	37996.3	8386.58	66888000	54684.3	1063.83	9733	1698545	142240	5232	36789.1	157900	1.9505e+08	252786
2013	Henan	0.89691	12155	191308	37591.1	23511.4	916.52	279.75	0.82	2458.1	91.9	1359.6	63.1	3972.7	1744.1	60.5	1126.7	30.4	2961.7	16323.4	6934.4	55823100	32155.9	837.83	9413	1618320	125170	4123	26087.5	167000	3.88769e+07	249831
2013	Hubei	0.96918	7323	122795	32818.9	21795.5	651.3	187.61	1.02	1710.3	58.1	799.3	462.6	3030.3	967.8	63.9	596.1	285.8	1913.6	11398.7	4943.88	43716500	24668.5	610.16	5799	1421434	128185	3161	19307.3	185900	2.20696e+07	226912
2013	Hunan	0.90286	9164	116840	26876	18141.1	508.6	192.8	0.99	1909.6	212.8	666.2	201.7	2990.3	817.1	74.9	801.2	108.2	1801.4	7960.96	4791.75	46908900	24501.7	595.29	6691	1100770	96915	3209	17841.4	211800	1.50594e+07	235392
2013	Guangdong	1.10678	16100	311334	119685	75664.2	1902.91	352.65	0.86	1706.1	185.9	502.1	583.1	2977.2	738.6	63.6	604.8	392.2	1799.2	22612.5	4776.3	84110000	62164	2768.09	10644	1709881	133719	7212	22308.4	179725	7.93468e+08	202915
2013	Guangxi	0.77931	5793	88825	18400.5	14081	275.47	90.94	0.69	1285.6	215.7	540.7	248.6	2290.6	582.7	71.9	560.5	118.1	1333.2	4575.35	3623.8	32086700	14378	435.26	4719	656127	55283	2115	11907.7	237600	2.39653e+07	111384
2013	Hainan	0.88017	1359	20292	5952.5	4630.78	72.61	22.01	0.49	315.3	82.1	133.2	205.4	736	170.1	39.1	92.3	70.1	371.6	372.38	1107.6	10111700	3146.46	126.42	895	172143	13513	472	2697.9	35400	9.13995e+06	24852
2013	Chongqing	0.84925	5332	66575	22202.1	17381.5	359.23	124.6	0.35	678.7	35.1	247	42	1002.8	230.5	12.9	235.8	11.8	491	2362.68	1493.78	30622800	12656.7	357.59	2970	659400	53790	1733	10435.2	82402	3.64069e+07	122846
2013	Sichuan	0.83807	13431	217813	48122.1	30298.8	914.7	314.6	0.79	2011.5	123.3	1121.3	112.5	3368.6	892	56.1	1146.3	65	2159.4	9283	5527.98	62209100	26260.8	842.83	8107	1270818	113553	3640	20326.1	486000	3.41212e+07	301816
2013	Guizhou	0.58978	4649	59968	13297.6	10157	181.62	72.44	0.69	646.1	47.7	280.7	24	998.5	351	22.2	202	14.3	589.5	1522.39	1588.02	30826600	8006.79	331.77	3502	419040	35102	1325	7373.6	176167	2.94611e+06	172564
2013	Yunnan	0.67236	5335	72069	20829.3	16128.9	320.77	122.06	0.56	1098.4	199.4	520.7	42.2	1860.7	541	93.8	441.8	28.2	1104.8	2615.09	2965.7	40965100	11720.9	452.75	4687	548577	47592	1897	9968.3	394100	9.80031e+06	222940
2013	Shaanxi	0.70922	6630	94595	25736.7	16537.7	417.45	147.71	0.68	1060.7	43	347.2	10.1	1461	654.1	24.6	296.5	7.6	982.8	2570.43	2443.89	36650700	16045.2	477.84	3764	1077627	102017	1931	14884.1	205600	1.25225e+07	165249
2013	Ningxia	0.75987	1201	21579	3881.4	3947.29	72.7	24.04	0.84	151.5	3.5	50.7	5.1	210.8	117.5	6.4	69.3	8.1	201.3	477.95	412	9224800	2565.06	80.43	654	104451	10486	340	2651.1	66400	1.61536e+06	28554
2013	Xinjiang	0.78466	3483	55557	14247.5	10377.1	273.49	106.59	0.8	1052.6	25.2	349.7	7.3	1434.8	753.5	23	254.5	9.8	1040.8	987.46	2475.61	30671200	8360.24	317.07	2264	278425	28781	1007	7732.3	1660000	2.32667e+07	170155
2012	Beijing	1.64757	3775	96509	84837.3	43189.5	923.1	286.2	0.59	76	23.5	44.1	4.5	148.1	90.3	31.3	110	8.4	240	1397.87	388.29	36853100	17879.4	631.23	2069	591243	138776	1784	6112.4	16410.5	8.12204e+07	21492
2012	Tianjin	1.40255	2768	57017	20293.8	18396.8	238.16	81	0.7	95.1	1.6	44	29.4	170.1	100.9	1.1	61	32.3	195.3	3091.18	365.49	21432100	12893.9	185	1413	473114	46513	1152	7934.8	11966.5	7.75477e+07	15391
2012	Hebei	0.80814	9983	159758	34257.2	21318	766.16	223.89	0.66	2093.2	55.7	825.3	105.1	3079.3	1002.1	22.1	922.4	72.7	2019.3	7874.92	5098.59	40794400	26575	598.29	7288	1168796	98815	3411	19661.3	188800	5.19449e+07	163045
2012	Shanxi	0.63566	6168	105852	24157	13211.3	384.65	119.33	1.04	479.3	32.2	149.6	4.6	665.7	368.2	46.9	149.3	3.8	568.2	760.39	1233.71	27594600	12112.8	338.94	3611	637330	58146	1851	8863.3	156700	1.04735e+07	137771
2012	Inner Mongolia	0.76113	5231	94950	13673	11392.5	247.74	85.36	0.66	764.6	67.2	578.8	17.4	1428	407.4	30.5	540.1	8.7	986.7	3135.98	2414.77	34259900	15880.6	273.34	2490	391434	38057	1438	11875.7	1183000	8.81804e+06	163763
2012	Liaoning	0.93837	7833	154311	35303	26306	563	182.9	1.2	930.1	75.2	655.1	402.3	2062.7	609.6	53.4	966.1	216.4	1845.5	10197.9	3908.25	45585900	24846.4	516.07	4389	934078	96584	2881	21836.3	148600	7.47008e+07	105562
2012	Jilin	0.85982	4688	88750	12812.3	9270.3	232.5	71.4	0.8	772.2	61.4	516.6	20.9	1371.1	394.4	36.7	613.8	13.2	1058.1	5063.35	2429.18	24712000	11939.2	262.91	2750	578953	62505	1477	9511.5	187400	1.5452e+07	93208
2012	Heilongjiang	0.86038	6484	113943	16540.7	10259.9	344.1	98.3	0.93	1478.1	62.3	506.5	29.2	2076.1	837.5	72.2	844.2	48.7	1802.6	3683.92	3878.74	31715200	13691.6	329.81	3834	704538	77510	2182	9694.7	473000	1.78095e+07	159063
2012	Shanghai	1.78037	3561	106416	63555.2	40982.5	820.64	255.79	0.74	73.7	3	25.8	21.4	123.9	97.8	6.6	46.8	36.1	187.3	4437.45	311.08	41840200	20181.7	637.93	2380	506596	73348	2126	5117.6	6340.5	274061682	12541
2012	Jiangsu	1.2202	12078	206117	77837.7	57464.3	1301.28	386.97	1.04	2031.3	55.2	490.5	682.3	3259.3	935.4	44.5	735.7	553.1	2268.7	20940.4	5528.02	70276700	54058.2	1120.36	7920	1671173	163592	4990	30854.2	107200	3.71595e+08	154118
2012	Zhejiang	1.45519	11259	210220	66679.1	59509.2	984.6	342.6	1.68	887.8	103.8	248.7	402.6	1642.9	341.6	38.4	300.3	284.4	964.7	16154.4	2607.46	41618800	34665.3	1025.09	5477	932292	83843	3461	17649.4	105500	2.19793e+08	113550
2012	Anhui	0.71605	6612	105038	23211.5	16795.2	453.6	152.7	0.96	1151.8	145.9	554.4	253.4	2105.5	715.9	63.6	565.4	131	1475.9	7062.14	3581.24	39610100	17212	418.1	5988	1023033	75411	2784	15425.8	140100	2.08056e+07	165157
2012	Fujian	0.99672	5632	106606	25057.8	22427.5	477.7	149.8	0.76	797.1	165.1	250.7	504.3	1717.2	466.6	91.4	230.5	399.1	1187.6	11561.4	2904.91	26075000	19701.8	592.9	3748	701392	62513	2234	12439.9	124000	9.22831e+07	94661
2012	Jiangxi	0.78294	6345	88330	16839	11080.1	271.7	93.2	1.19	667	177.5	397.3	233.2	1475	336.2	51.4	355.4	99.9	842.9	4662.65	2317.91	30192200	12948.9	310.38	4504	851119	71620	2140	10774.2	166900	1.90863e+07	150595
2012	Shandong	0.94465	13698	215113	53166.8	40018.9	1128	324.6	1.07	2329.9	75.5	946.7	771.2	4123.3	1630.7	31.5	1339.2	495.8	3497.2	34128.3	7620.62	59045200	50013.2	891.57	9685	1658490	142370	5078	31256	157900	1.87258e+08	244586
2012	Henan	0.75249	11948	183289	31648.5	20031.4	841.13	199.55	0.91	2315.8	84.9	1233.5	58.3	3692.5	1643.1	55.9	1022.1	28.1	2749.2	13857.2	6441.85	50064000	29599.3	680.03	9406	1559025	120156	3991	21450	167000	3.42978e+07	249649
2012	Hubei	0.78517	7035	116980	28188.5	18941	595.41	136.04	0.87	1594.8	50.6	765.7	379.5	2790.6	893.2	49.4	568.3	246.7	1757.6	9416.14	4548.36	37597900	22250.5	491.29	5779	1386086	127921	3092	15578.3	185900	2.04764e+07	218151
2012	Hunan	0.74402	9164	112866	23148.2	15648.6	465.1	142.7	0.91	1857.1	192.3	675.8	182.2	2907.4	794.6	67.7	812.8	97.7	1772.8	6948.93	4680.19	41190000	22154.2	491.21	6639	1082235	96322	3097	14523.2	211800	1.35418e+07	234040
2012	Guangdong	1.05428	15762	318182	105100	67077.1	1692.12	485.01	0.93	1555.7	166	514.4	546.5	2782.6	673.5	56.8	619.7	367.5	1717.5	19442.9	4500.07	73878600	57067.9	2161.56	10594	1616838	130127	7140	18751.5	179725	7.04051e+08	194943
2012	Guangxi	0.60075	5663	84736	15966.6	12355.5	238.26	74.4	0.59	1181.9	187.7	530	225.1	2124.7	542.1	57.6	542.8	106.6	1249.1	3966.92	3373.8	29852300	13035.1	366.36	4682	629243	53344	2038	9808.6	237600	25802167	107906
2012	Hainan	0.7408	1314	19347	5109.7	3889.63	60.27	18.17	0.55	298.6	93.4	125.4	176.1	693.5	162.1	44.5	88.7	60.1	355.4	326.04	1049.02	9116700	2855.54	104.89	887	168270	13188	457	2145.4	35400	9.19134e+06	24265
2012	Chongqing	0.73833	5176	61525	19423.9	15594.2	331.03	91.78	0.46	628.4	31.8	232.2	35.1	927.5	213.4	11.7	221.7	9.9	456.7	1933.34	1384.21	30463600	11409.6	276.99	2945	623605	52932	1678	8736.2	82402	2.85583e+07	120728
2012	Sichuan	0.70014	13218	207560	41576.8	26163.2	819.53	232.9	1.02	1915.5	104.1	1122.4	103.8	3245.8	849.4	47.4	1147.4	59.9	2104.1	8119.96	5350.1	54509900	23872.8	692.31	8076	1223680	110033	3516	17040	486000	3.26369e+07	293499
2012	Guizhou	0.4753	4400	48180	10567.8	8350.17	150.22	55.34	0.78	561.3	37	245.7	17.8	861.8	303.5	17.2	175.8	10.4	506.9	1151.98	1368.76	27556800	6852.2	262.05	3484	383815	32153	1269	5717.8	176167	3.18935e+06	164542
2012	Yunnan	0.54165	5266	70480	18061.5	14169	271.29	100.11	0.69	935	151.3	498.9	38.8	1624	463.2	74.5	414	24.3	976	2338.01	2600.08	35726600	10309.5	363.44	4659	512178	44901	1831	7831.1	394100	7.65035e+06	219052
2012	Shaanxi	0.57625	6511	87677	22657.7	13865.6	365.33	104.4	0.77	944.1	37.2	322.9	8.3	1312.5	582.2	21.3	275.8	6.3	885.6	2076.04	2197.98	33238000	14453.7	386.41	3753	1026254	100881	1877	12044.5	205600	9.58852e+06	161411
2012	Ningxia	0.61803	1170	20908	3507.16	3372.12	62.69	19.99	0.75	135.9	3.4	44.8	5.1	189.2	104.6	6.3	60.9	8.2	180	394.87	369.36	8643600	2341.29	65.66	647	96440	10202	328	2096.9	66400	1.68739e+06	26522
2012	Xinjiang	0.63937	3284	56880	12423.5	8385.98	235.56	80.12	1.12	979.9	22.5	281.5	6.5	1290.4	695.1	20.5	203.9	8.7	928.2	826.18	2218.7	27200700	7505.31	263.36	2233	268716	27885	982	6158.8	1660000	2.12273e+07	165909
2011	Beijing	1.47357	3672	91127	75001.9	39660.5	820.9	232.8	0.77	75.2	8.1	47	4	134.3	88.2	10.8	115.7	7.5	222.2	1047.61	356.47	32452300	16251.9	566.45	2019	587887	131583	1740	5578.9	16410.5	8.35127e+07	21347
2011	Tianjin	1.23212	2687	54126	17586.9	15924.7	211.7	66.2	0.87	87.4	1.5	41.4	28	158.3	92.4	1	57.2	30.7	181.3	1842.98	339.47	17963300	11307.3	176.29	1355	449702	45894	1091	7067.7	11966.5	7.21318e+07	15163
2011	Hebei	0.71197	9985	151765	29749.5	18460.6	732.89	183.47	0.84	1876.8	42.1	790.5	96.7	2806.1	898.5	16.7	883.5	66.9	1865.6	4862.4	4671.67	35373900	24515.8	539.62	7241	1149252	96315	3302	16389.3	188800	5.4351e+07	156965
2011	Shanxi	0.56014	6207	105239	21003.2	11265.6	364.67	103.53	1.45	431	28.7	147.9	4.1	611.7	336.1	44.7	147.8	3.4	532	611.15	1143.84	23638500	11237.5	305.62	3593	594469	57849	1785	7073.1	156700	1.04776e+07	134808
2011	Inner Mongolia	0.66416	4688	85104	12063.7	9727.7	229.78	71.22	0.57	688.4	65.5	517.9	15.7	1287.5	369.4	27.7	480.4	7.9	885.4	2808.65	2172.85	29892100	14359.9	245.07	2482	384440	37381	1405	10365.2	1183000	9.57414e+06	160995
2011	Liaoning	0.82965	8737	155134	30832	22832	525.1	175.5	1.31	789.6	62.7	614.6	365.3	1832.2	517.5	44.7	906.4	194.7	1663.3	5766.14	3495.65	39058500	22226.7	472.64	4383	902231	94834	2807	17726.3	148600	7.29531e+07	104026
2011	Jilin	0.751	4533	85789	10962.2	8240.9	223	60	0.94	676.2	51.2	493	19.1	1239.5	344.3	30.6	581.5	12	968.4	3251.92	2207.94	22017400	10568.8	238.61	2749	562831	61429	1468	7441.7	187400	1.48889e+07	91754
2011	Heilongjiang	0.75907	6154	109232	14416.4	8761.1	317.8	86.8	1.17	1150.2	51.1	446.2	22.1	1669.6	651.6	59.2	743.7	36.8	1491.3	2596.82	3160.84	27940800	12582	307.77	3834	709968	76205	2166	7475.4	473000	1.68973e+07	155592
2011	Shanghai	1.60538	3417	101572	58186.5	37196.8	753.11	260.71	0.61	71.3	2.6	27.3	20.1	121.3	93.7	5	50.2	34.7	183.6	2776.69	304.77	39148800	19195.7	563.42	2347	511283	74065	2096	4962.1	6340.5	2.79763e+08	12084
2011	Jiangsu	1.0805	11711	193101	66215.1	49101.2	1200.02	324.4	0.81	1809.8	51.2	476.7	584.4	2922.1	831.1	41.6	713.8	476.1	2062.6	14301.6	4984.65	62217200	49110.3	986.55	7899	1659415	161062	4889	26692.6	107200	3.75414e+08	152247
2011	Zhejiang	1.30707	10940	199352	60893.1	53239.3	879.27	256.21	0.91	831.7	97.6	247.9	383	1560.2	320.4	36.5	298.5	272.7	928.1	10441.2	2488.24	38425900	32318.8	901.29	5463	907482	81384	3403	14185.3	105500	2.26967e+08	111776
2011	Anhui	0.62322	7690	102144	19547.3	14164.4	432.3	125.4	0.91	1057.5	126.8	536.4	228.2	1948.9	657.3	55.2	547.1	118	1377.6	4291.95	3326.64	33029900	15300.6	369.19	5968	991267	73176	2674	12455.7	140100	1.95899e+07	149535
2011	Fujian	0.87786	5495	99705	21106.5	18982.8	432.41	123.9	0.64	716.8	153.1	250.1	436.9	1556.9	419.4	84.6	229.1	345.7	1078.8	6554.04	2635.68	21981800	17560.2	510.83	3720	674779	61042	2161	9910.9	124000	8.69188e+07	92322
2011	Jiangxi	0.68916	6285	84729	14322.1	9301.95	252.23	74.31	1.03	611.7	159.8	385.8	190.9	1348.2	306.1	46.3	348.5	81.3	782.2	2668.07	2130.42	25346000	11702.8	279.2	4488	828599	70472	2051	9087.6	166900	1.80784e+07	146632
2011	Shandong	0.83421	13565	205989	46825.5	37301.8	1036.1	271.2	1.01	2255	70.1	891	614.3	3830.4	1588.6	29.8	1280.9	384.8	3284.1	22032.4	7114.62	50020700	45361.8	809.02	9637	1645589	142698	4910	26749.7	157900	1.83789e+08	233190
2011	Henan	0.6604	11854	166376	26774.8	17648.9	839.8	171.1	1.1	2108.8	76.5	1206	49.1	3440.4	1491.1	50.8	992.4	23.4	2557.7	9917.42	5998.1	42488200	26931	603.67	9388	1500142	117117	3809	17769	167000	2.29853e+07	247587
2011	Hubei	0.68979	6953	112492	24090.5	16332	549.77	101.09	1.06	1495.9	44.4	704.1	313.6	2558	803.4	41.7	501.7	195.2	1542	6384.74	4100	32147400	19632.3	431.77	5758	1340298	127363	2984	12557.3	185900	2.17983e+07	212747
2011	Hunan	0.65671	9085	109713	19444.1	13462.5	443.53	112.45	1.12	1692.9	176.9	647.2	166	2683	698.8	62.2	778.4	89	1628.4	5007.49	4311.37	35207600	19669.6	439.94	6596	1067852	95652	2975	11880.9	211800	1.29841e+07	232190
2011	Guangdong	0.93717	15393	280549	91590.1	58615.3	1578.96	398.66	1.16	1426.2	155.5	520	504.1	2605.8	616	53.2	626.4	338.9	1634.5	11732.4	4240.26	67124000	53210.3	1888	10505	1527254	125388	6986	17069.2	179725	6.50268e+08	190724
2011	Guangxi	0.52313	5477	80332	13528	10646.4	212.65	58.81	0.77	1089.8	168.1	541.9	206.5	2006.3	512.6	49.3	554.7	96.6	1213.2	2563.73	3219.58	25452800	11720.9	326.55	4645	600094	52830	1942	7990.7	237600	2.08756e+07	104889
2011	Hainan	0.6446	1285	19457	4504.54	3194.59	53.75	15.88	0.78	260.5	111.6	118.4	153.4	643.9	140.5	49.8	88.7	51.2	330.2	241.24	974.1	7788000	2522.66	93.8	877	156700	12913	443	1657.2	35400	8.68647e+06	22916
2011	Chongqing	0.64804	5111	58565	16128.9	13195.2	311.81	73.98	0.63	560.8	27.8	217.6	27.3	833.5	190.5	10.3	207.8	7.7	416.3	1207.83	1249.52	25702400	10011.4	243.92	2919	567813	50119	1606	7473.4	82402	1.58109e+07	118562
2011	Sichuan	0.61286	12934	196658	34971.2	22514.2	778.07	191.2	1.3	1700.8	90.3	1053	93.6	2937.7	753.5	39.8	1074.2	53.6	1921.1	6569.92	4858.76	46749200	21026.7	606.88	8050	1139316	103433	3367	14222.2	486000	2.59073e+07	283268
2011	Guizhou	0.41454	4289	47685	8771.34	6875.65	131.81	39.52	0.95	430.8	32	223.2	12.8	698.8	224.5	14.7	158.7	7.1	405	828.83	1103.8	22494000	5701.84	219.32	3469	344100	31121	1213	4235.9	176167	3.17745e+06	157820
2011	Yunnan	0.4722	5174	65883	15429.4	12347	241.1	79.88	1.14	742.7	172	435.6	33.6	1383.9	382.1	73.7	372.6	22.4	850.8	1770.15	2234.52	29296000	8893.12	324.07	4631	487552	43195	1704	6191	394100	7.91673e+06	214524
2011	Shaanxi	0.50279	6446	85630	19227.1	12097.3	343.7	86.5	1.1	841.6	26.9	297.4	6	1171.9	519.1	15.4	256	4.6	795.1	1468.24	1967	29308100	12512.3	348.55	3743	964773	99010	1770	9431.1	205600	9.09624e+06	151986
2011	Ningxia	0.541	1136	20001	2978.4	2907.24	55.34	14.75	1.06	126.5	3.3	41.4	3.9	175.1	97.1	6	56.2	6.3	165.6	297.7	340.71	7059100	2102.21	57.58	639	87870	9637	318	1644.7	66400	1.81441e+06	24506
2011	Xinjiang	0.54422	3416	51605	10442.8	6603.4	203.62	57.48	1.04	844.8	20	241.5	6.1	1112.4	593.1	18.1	173.5	8.1	792.8	631.94	1905.19	22844900	6610.05	231.81	2209	258719	27629	962	4632.1	1660000	1.93218e+07	155150
2010	Beijing	1.32623	3553	91531	66584.6	36479.6	966.5	199.7	0.85	71.6	7.2	40	4	122.8	82.7	9.6	99.5	7.5	199.3	925.86	322.1	27173200	14113.6	1227.34	1962	587106	133874	1686	5403	16410.5	7.49346e+07	21114
2010	Tianjin	1.00749	2576	50527	16499.2	13774.1	214.01	54.2	1.16	81.9	1.4	36.8	24.1	144.2	86.4	1	50.7	26.2	164.3	1243.13	308.5	13768400	9224.46	433.3	1299	429224	45194	1034	6278.1	11966.5	6.20166e+07	14832
2010	Hebei	0.5958	9922	152492	26270.6	15948.9	746.4	145.4	1.11	1670.5	36.7	681.7	84.2	2473.1	799.6	14.6	762	58.3	1634.5	3740.79	4107.7	28202400	20394.3	1351.63	7194	1105118	94548	3201	15083.4	188800	4.20064e+07	154344
2010	Shanxi	0.47363	5477	92582	18636.7	9728.68	365.3	79.85	1.68	374.5	25	125.7	3	528.2	294.5	40	125.2	3.1	462.8	445.5	990.9	19313600	9200.86	735.93	3574	562924	56909	1717	6063.2	156700	9.38243e+06	131644
2010	Inner Mongolia	0.55296	4624	83253	10278.7	7919.47	215.54	61.71	0.82	586.4	53.8	427.7	10.6	1078.5	314.1	22.7	394.7	5.3	736.8	2410.96	1815.3	22735000	11672	601.37	2472	371388	36439	1372	8926.5	1183000	7.90815e+06	157994
2010	Liaoning	0.69079	8457	150489	28057	19622	604.9	147.5	1.35	675.5	48.1	513.4	320.3	1557.3	464.8	34.3	757.2	170.7	1427	4933.13	2984.4	31958200	18457.3	1171.63	4375	880247	93183	2717	16043	148600	6.45078e+07	101545
2010	Jilin	0.62374	4854	87596	9702.55	7279.62	239.25	56.27	1.36	577	43	381.5	15.6	1017.1	289.9	25.3	450	9.7	774.9	2397.95	1792	17872500	8667.58	613.17	2747	544392	59535	1465	7870.4	187400	1.15238e+07	90437
2010	Heilongjiang	0.62107	6027	104510	12924.2	7390.6	343.2	77.5	1.42	876.3	44.3	335.7	20.2	1276.5	492.9	51.3	630.1	33.6	1207.9	1976.49	2484.2	22532700	10368.6	745.58	3833	719117	75741	2134	6812.6	473000	1.24146e+07	151945
2010	Shanghai	1.3978	3316	95185	52190	34154.2	883.86	194.54	0.79	66.9	2.5	21.8	20.2	111.4	88.4	5.1	41.1	32.4	167	2552.16	278.3	33028900	17166	1275.24	2303	515661	74161	2056	5108.9	6340.5	2.47387e+08	11974
2010	Jiangsu	0.91182	11462	179155	58455.4	42522.9	1162.67	251.78	0.86	1556.2	43.9	373.4	444.9	2418.4	713.3	34.2	549.9	360.3	1657.7	13322.5	4076.2	49140600	41425.5	2328.76	7869	1649430	158647	4767	23184.3	107200	3.37651e+08	150307
2010	Zhejiang	1.13026	10656	196873	54482.3	46938.5	834.4	216.1	0.86	747.7	86.9	202.2	303.4	1340.2	293.6	32.5	246.2	218.8	791.1	10156.8	2131.3	32078800	27722.3	2101.84	5447	884867	79785	3356	12376	105500	1.94454e+08	110177
2010	Anhui	0.52852	7342	98592	16477.6	11737.8	438.3	104.6	0.88	952.5	94.2	430.3	194.3	1671.3	592	41.1	434.7	100.5	1168.3	3015.56	2839.5	25876100	12359.3	887.55	5957	938954	71264	2562	11542.9	140100	1.58271e+07	149382
2010	Fujian	0.74269	5375	95702	18753.2	15920.8	423.6	102.9	0.7	616.3	122.1	198.5	376.4	1313.3	360.3	67.3	181.7	297.8	907.1	5161.04	2220.5	16950900	14737.1	1214.39	3693	647774	58660	2109	8199.1	124000	7.48366e+07	91015
2010	Jiangxi	0.57886	5891	78758	11907.8	7843.28	253.26	61.91	1.24	534.5	145	307.1	179.8	1166.4	266.8	41.8	277	75.8	661.4	2147.49	1827.9	19232600	9451.26	692	4462	816484	70753	1966	8772.3	166900	1.41842e+07	140597
2010	Shandong	0.69903	13473	191763	41505.9	32329.6	1030.07	228.64	1.14	2146.6	60.7	727	521.4	3455.7	1523.5	25.8	1047.4	326	2922.7	19375.3	6378.5	41450300	39169.9	1960.68	9588	1631373	139100	4765	23280.5	157900	1.52422e+08	229859
2010	Henan	0.55237	11629	162995	23148.8	15871.3	793.28	153.91	1.27	2080.8	69.5	993.8	48.4	3192.5	1460	45.8	812.1	22.9	2340.8	7394.57	5533.2	34161400	23092.4	1473.45	9405	1456730	110427	3621	16585.9	167000	1.35494e+07	245089
2010	Hubei	0.58323	6840	106613	21716.6	14583.3	500.33	87.02	1.12	1244.7	37.6	539.9	283.6	2105.8	676.9	27.8	385.2	175	1264.9	4427.2	3370.7	25014000	15967.6	1039.03	5728	1296920	123491	2847	10262.7	185900	1.76204e+07	206211
2010	Hunan	0.5622	8895	105160	16643.3	11521.7	438.53	82.93	1.47	1432.9	153.4	514.4	151.5	2252.2	626.7	54	603.8	81.2	1365.7	3729.31	3617.9	27024800	16038	1057.99	6570	1047241	94871	2845	9663.6	211800	1.05661e+07	227998
2010	Guangdong	0.78903	15195	279824	79989.5	50120	1593.25	326.35	1.36	1229.3	131.4	429.5	443.3	2233.5	530.9	44.9	517.8	298.1	1391.7	10498.9	3625.1	54215400	46013.1	4553.38	10441	1426624	121363	6910	15623.7	179725	5.6458e+08	190144
2010	Guangxi	0.45434	5414	76347	11813.9	8979.87	190.9	45.1	0.91	911.3	136.8	423	168.6	1639.7	428.3	36.6	447.8	78.6	991.3	1895.98	2631	20075900	9569.85	821.89	4610	567516	50701	1844	7057.6	237600	1.32336e+07	101782
2010	Hainan	0.52754	1249	18287	4217.3	2509.72	47.95	11.34	0.9	219.8	85.6	91.4	130.1	526.9	121.9	38.2	67.1	43.4	270.6	257.47	797.6	5813400	2064.5	224.66	869	150806	12360	433	1317	35400	7.02034e+06	21236
2010	Chongqing	0.52767	4208	53328	13455	10888.1	321.08	62.1	0.91	465.3	22.2	167	21.2	675.7	158	8.2	159.5	6	331.7	1008.7	1007.5	17090400	7925.58	581.3	2885	522719	48356	1529	6688.9	82402	8.00785e+06	116949
2010	Sichuan	0.50869	12559	189327	30504	19485.7	765.77	150.94	1.82	1436.7	79.7	844.1	82.7	2443.2	632.6	33.2	861.1	47.1	1574	4914.52	4017.2	42579800	17185.5	1450.69	8045	1086215	100503	3232	13116.7	486000	1.78013e+07	266082
2010	Guizhou	0.34719	4013	50995	7387.79	5771.74	122.63	31.81	1.25	385.6	28.1	179.5	9	602.2	201.7	12.9	124.7	4.8	344.1	608.42	946.3	16314800	4602.16	512.47	3479	323293	29721	1176	3104.9	176167	2.34114e+06	151644
2010	Yunnan	0.3952	5128	64656	13478.9	10706	235.68	66.31	1.26	609.2	129	317.1	28.8	1084.1	316.3	55.3	271.7	19.2	662.5	1510.08	1746.7	22857200	7224.18	773.04	4602	439042	39676	1597	5528.7	394100	6.99463e+06	209231
2010	Shaanxi	0.4105	6375	78958	16590.5	10222.2	333.8	69.6	1.35	684.9	22.4	233.7	4.7	945.7	422.4	12.8	201.3	3.6	640.1	1150.27	1585.7	22188300	10123.5	857.24	3735	927769	98536	1709	7963.7	205600	7.92279e+06	147461
2010	Ningxia	0.46749	1095	18690	2586.66	2419.89	52.75	11.68	0.66	110.5	3.1	34.9	3.1	151.6	84.6	5.6	47.2	4.9	142.3	257.88	293.9	5575300	1689.65	135.2	633	80206	9174	303	1444.2	66400	1.73794e+06	22518
2010	Xinjiang	0.46427	3298	48353	8898.57	5211.38	190.92	49.34	1.37	812.4	18.7	218	5.4	1054.5	564.5	16.6	157.8	7.2	746.1	577.34	1800.7	16989100	5437.47	555.95	2185	251160	26770	940	3423.2	1660000	1.44619e+07	152843
2009	Beijing	1.16686	3480	88848	56960.1	31052.9	697.6	196	1.03	64.3	10	38.9	3.6	116.8	76.1	12.9	97.2	6.7	192.9	816.3	304.04	23193700	12153	970.45	1755	586685	131184	1492	4616.9	16410.5	5.94892e+07	20755
2009	Tianjin	0.86876	2449	47561	13887.1	11152.2	151.29	59.9	1.43	68.6	1.3	34.8	22.9	127.6	71.1	0.9	48.8	24.7	145.5	983.57	272.9	11242800	7521.85	390.14	1228	405968	44611	958	4738.2	11966.5	4.9207e+07	14316
2009	Hebei	0.51497	9966	149025	22502.4	13284.1	601.09	142.98	1.85	1338.5	55.3	661.8	66.2	2121.8	589.3	15.4	688.3	42.1	1335.1	3011.26	3425.98	23475900	17235.5	1199.83	7034	1060450	92104	3025	12269.8	188800	2.75066e+07	152135
2009	Shanxi	0.42441	5683	91316	15759.8	7915.41	289.25	78.55	2.86	280.5	26	145.5	2.6	454.6	275.9	40.7	85.4	2.7	404.7	328.73	841.84	15617000	7358.31	635.07	3427	547391	56804	1576	4943.2	156700	6.36828e+06	127330
2009	Inner Mongolia	0.49378	4795	76971	8413.96	6385.46	171.3	57.02	1.16	474.9	55	375.5	8.5	913.9	257	23.2	345.9	4.2	630.3	1955.11	1544.2	19268400	9740.25	554.26	2422	351928	34932	1293	7336.8	1183000	6.46466e+06	150756
2009	Liaoning	0.5958	6733	134740	23351.1	16222.1	461.8	150.9	2.15	544.2	41	473.8	290.6	1349.6	369.3	29	697.6	151.3	1247.2	3762.62	2585.58	26823900	15212.5	965.11	4319	852467	91974	2607	12292.5	148600	4.77127e+07	101117
2009	Jilin	0.52659	4741	77977	8405.7	6300.42	184.87	56.09	2.75	523.1	35.4	378.5	14.5	951.5	254.3	23.5	447	9	733.8	1860.48	1690.05	14792100	7278.75	525.94	2740	530975	59770	1461	6411.6	187400	8.11734e+06	88430
2009	Heilongjiang	0.52068	5981	104144	11116.8	6145.7	278.4	96.7	2.52	772.9	39.8	302.5	16.9	1132.1	433.9	45.4	567.8	28.2	1075.3	1439.43	2202.39	18777400	8587	697.15	3826	708935	75062	2123	5028.8	473000	9.12681e+06	151470
2009	Shanghai	1.24829	3060	75204	41486.5	26086.6	665.03	176.74	1.23	65.5	3.9	19.9	21.1	110.4	82	5.1	44.7	32.5	164.3	2130.26	274.63	29896500	15046.5	1034.72	1921	512809	74540	1702	5043.8	6340.5	1.86711e+08	11671
2009	Jiangsu	0.80035	10270	170780	47796	35132.7	907.73	273.53	1.1	1355.1	39.8	355.5	399.3	2149.7	593.1	31	518.5	319.9	1462.5	11139.5	3609.3	40173600	34457.3	1812.88	7725	1653427	157000	4295	18949.9	107200	2.49968e+08	143803
2009	Zhejiang	1.00073	9526	186714	45112	39223.9	645.5	220.1	1.16	627	85.6	181.9	250.8	1145.3	252	32	223	184.6	691.6	8566.33	1836.55	26533500	22990.3	1736.68	5180	866496	77852	2999	10742.3	105500	1.43937e+08	106952
2009	Anhui	0.45043	7268	94307	13404.4	9438.6	357.2	91.7	1.39	794	87.6	396.5	167	1445.1	495.8	37.5	399.3	90.6	1023.2	2164.33	2454.49	21419200	10062.8	703.42	6131	877782	68293	2581	8990.7	140100	1.06941e+07	149184
2009	Fujian	0.66802	5295	96999	14828.9	12682.5	330.65	94.73	1.06	522.7	105	192.2	316.1	1136	303.6	57.2	174.7	249.5	785	4059.97	1920.92	14118200	12236.5	999.18	3627	606284	56334	1864	6231.2	124000	5.54947e+07	89504
2009	Jiangxi	0.5075	6099	76993	9352.8	6416.2	187.14	55.57	1.8	492.8	124.9	281.6	160.8	1060.1	237	36.9	259.8	70.4	604.1	1570.87	1662.82	15623700	7655.18	592.68	4432	793488	72123	1914	6643.1	166900	9.44792e+06	137011
2009	Shandong	0.61188	13557	182139	35080.2	27241.2	782.89	228.39	1.49	1883.4	71.3	691.1	459.8	3105.6	1340.6	30	992.7	287.6	2650.9	17096.2	5730.99	32676700	33896.7	1676.6	9470	1592974	136753	4576	19034.5	157900	1.11702e+08	226693
2009	Henan	0.4807	11660	154636	19175.1	13437.4	565	148.23	1.73	1670.2	80.8	913.1	44.2	2708.3	1163	53.3	741.1	20.7	1978.1	5904.44	4667.67	29057600	19480.5	1278.56	9487	1368813	103617	3577	13704.5	167000	1.02931e+07	242314
2009	Hubei	0.50353	6847	104808	17653	12018.3	372.42	82.63	1.48	938.3	34.1	523.6	258.2	1754.2	573.1	23.6	358.2	154.9	1109.8	3186.1	2857.49	20909200	12961.1	841.78	5720	1249061	123693	2631	7866.9	185900	1.20724e+07	197196
2009	Hunan	0.4909	8959	103189	14025.5	9536.6	348.45	86.82	1.86	1167	142.9	475.9	122.7	1908.5	429.6	31.3	624.4	65.8	1151.1	2775.44	3055.05	22104400	13059.7	900.4	6406	1016833	94428	2767	7703.4	211800	7.92901e+06	191405
2009	Guangdong	0.69069	14306	259450	68392.3	43219.9	1231.17	306.67	1.68	1085.1	65.8	415.2	394.7	1960.8	465.9	22.5	501.9	266.5	1256.8	8422.5	3265.43	43343700	39482.6	4149.11	9638	1334089	115969	6110	12933.1	179725	4.31711e+08	184960
2009	Guangxi	0.39804	5384	73646	9638.89	7360.43	148.6	44.4	1.43	777.5	98.6	398.2	148	1422.3	357.5	30.3	414.3	69	871.1	1448.53	2288.68	16218200	7759.16	694.3	4856	528342	48304	1904	5237.2	237600	9.26277e+06	100491
2009	Hainan	0.47444	1232	17683	3175.72	1940.86	33.07	10.62	1.58	197.8	55	82.3	116.1	451.2	109.7	24.6	60.5	38.5	233.3	202.91	684.47	4860600	1654.21	191.98	864	142082	11666	424	988.3	35400	5.79486e+06	20041
2009	Chongqing	0.44784	4194	48225	11084.8	8856.56	244.7	56.6	0.9	390.5	24.6	164	18.9	598	132.3	9.5	155.4	5.3	302.5	733.18	892.34	12920900	6530.01	490.89	2859	484199	47173	1475	5214.3	82402	5.27154e+06	110950
2009	Sichuan	0.44621	12460	135144	25127.8	15979.4	579.03	130.55	3.13	1267.9	72.5	790.4	75.8	2206.6	538.2	40.1	806.3	43.2	1427.8	3944.72	3624.46	35907200	14151.3	1173.07	8185	1035934	97568	3168	11371.9	486000	1.46974e+07	249168
2009	Guizhou	0.30054	3634	46689	5912.5	4670.2	95.2	31	1.93	330.5	25.1	167.8	7.2	530.6	171	11.8	113.7	3.8	300.3	495.88	826.72	13722700	3912.68	465.57	3798	299072	29006	1135	2412	176167	1.86292e+06	142561
2009	Yunnan	0.33693	5130	66396	11119.6	8779.63	180.08	65.12	1.5	569.9	138.3	311.2	25.4	1044.8	280.7	57.9	246.5	16.6	601.7	1298.03	1618.65	19523400	6169.75	678.98	4571	393601	37896	1554	4526.4	394100	5.09417e+06	206028
2009	Shaanxi	0.34376	6242	77026	14043.4	8276.64	260	61	2.23	509.4	28.8	208.6	3.7	750.5	314.2	16.9	179.3	2.8	513.2	906.64	1248.6	18416400	8169.8	746.57	3772	893748	96485	1641	6246.9	205600	5.92453e+06	144109
2009	Ningxia	0.40483	1080	18235	2068.42	1928.71	39.28	9.65	0.62	84.2	3	30.5	2.8	120.5	62.6	5.4	40.2	4.3	112.5	218.22	232.88	4323600	1353.31	119.99	625	75564	8599	288	1075.9	66400	1.33978e+06	21805
2009	Xinjiang	0.38831	2922	45232	6877.16	3952.06	156.69	48.11	2.52	532.4	14.1	185.8	4.8	737.1	366.2	12.6	132.5	6.4	517.7	429.62	1259.72	13469100	4277.05	462.64	2159	241637	26635	860	2725.5	1660000	1.10152e+07	150683
2008	Beijing	1.06619	3478	80921	43980.7	23010.7	586	188.9	1.62	59	9	40	3	111	69	12	100	6	187	780.06	299.1	19592857	10488	839.67	1695	585624	129237	1439	3814.7	16410.5	6.60072e+07	20340
2008	Tianjin	0.79108	2376	42935	9954.16	7689.12	175.62	51	2.25	63	1	36	21	121	65	1	50	23	139	771.32	259.67	8677245	6354.38	356.96	1176	386437	43294	908	3389.8	11966.5	6.0355e+07	12060
2008	Hebei	0.47955	9952	140134	17844.7	9506.74	480.59	147.68	3.42	1187	43	666	61	1957	573	13	745	42	1373	2753.69	3330.75	18816696	16188.6	1057.91	6989	1000033	88603	2928	8866.6	188800	3.534e+07	149503
2008	Shanxi	0.40972	5174	84375	12827.6	6041.89	260.89	73.58	4.57	200	7	95	2	304	167	14	91	2	274	299.47	575.16	13150175	6938.73	562.48	3411	526756	55417	1539	3531.2	156700	1.40242e+07	124773
2008	Inner Mongolia	0.46562	4367	65963	6380.54	4564.24	141.35	43.52	2.51	469	52	364	8	893	247	21	336	4	608	1532.83	1501.61	14545732	7761.8	466.51	2414	316700	33233	1248	5475.4	1183000	7.24618e+06	147288
2008	Liaoning	0.55765	8423	149396	18778	12348	436.1	155.4	3.64	536	41	428	247	1252	361	29	624	127	1141	3045.54	2392.93	21534348	13461.6	826.7	4315	820374	89848	2591	10019.1	148600	5.70636e+07	101144
2008	Jilin	0.49327	4749	76835	6433.34	4891.01	159.52	53.21	5.08	504	33	353	14	904	245	22	417	9	693	1537.07	1597.2	11801223	6424.06	460.83	2734	504084	59035	1455	5038.9	187400	9.461e+06	87099
2008	Heilongjiang	0.48556	5560	100466	9077.5	4593.5	251.2	103	4.9	738	42	274	13	1067	404	48	539	23	1014	1195.8	2081.31	15423004	8310	605.5	3825	678139	74348	2119	3656	473000	1.41817e+07	150845
2008	Shanghai	1.14403	3144	80005	33055.1	20294.8	600.06	184.09	1.59	62	4	20	23	109	76	5	49	34	164	2160.91	271.52	25939161	13698.1	971.26	1888	502899	73068	1673	4823.1	6340.5	2.17995e+08	11497
2008	Jiangsu	0.73565	11326	171084	38063.4	27081.1	775.4	267.21	1.61	1214	37	372	370	1993	533	28	545	296	1402	10524.7	3393.83	32474927	30312.6	1581.86	7677	1572632	154001	4169	15300.6	107200	2.98964e+08	140930
2008	Zhejiang	0.92579	10122	159858	35481.2	29658.7	576.33	212.99	1.19	579	78	188	235	1080	234	29	231	173	667	8322.92	1747.1	22085756	21486.9	1574.21	5120	832224	75986	2949	9323	105500	1.69743e+08	103652
2008	Anhui	0.42025	7187	86236	10387	7030.3	296.5	87.8	2.11	736	80	402	152	1370	462	34	405	80	981	1737.82	2350.89	16471253	8874.17	562.68	6135	808276	65540	2485	6747	140100	1.35781e+07	148827
2008	Fujian	0.61961	5318	90282	11916.4	9665.24	290.67	90.18	1.6	484	97	224	308	1113	279	53	202	242	776	3532.99	1888.02	11377159	10823.1	890.23	3604	562595	53521	1798	5207.7	124000	6.02276e+07	88607
2008	Jiangxi	0.46972	6085	72723	7261.96	4613.25	171.66	57.59	3.13	463	116	296	147	1022	231	34	260	64	589	1266.89	1613.32	12100730	6480.33	493.78	4400	764182	71226	1820	4745.4	166900	1.04226e+07	133815
2008	Shandong	0.56414	12155	172487	27220.2	20794.7	673.9	198.4	2.2	1697	72	702	422	2893	1198	30	1003	264	2495	15252.7	5388.68	27046613	31072.1	1499.52	9417	1534009	134072	4483	15435.9	157900	1.3032e+08	220688
2008	Henan	0.44542	11839	157324	15340.1	10439.7	519	129	2.79	1515	74	975	40	2604	1047	49	786	19	1901	5406.97	4504.1	22816093	18407.8	1124.63	9429	1250204	95932	3397	10490.6	167000	1.38128e+07	240645
2008	Hubei	0.46564	7140	99747	13563.4	8732.27	317.15	85.89	1.92	878	30	600	233	1741	518	20	409	140	1087	2437.31	2827.76	16502763	11330.4	714.28	5711	1184915	120816	2581	5647	185900	1.48345e+07	188366
2008	Hunan	0.45125	8809	96575	10971.7	7115.28	312.49	94.52	2.85	1055	127	679	110	1971	392	28	785	59	1264	2270.7	3234.87	17652249	11156.6	769.39	6380	952330	93303	2689	5534	211800	9.44481e+06	184568
2008	Guangdong	0.63998	14363	249154	55086.6	32507.5	1124.98	283.17	2.42	1037	59	438	391	1925	445	20	530	262	1257	7782.12	3181.69	37785681	35696.5	3688.66	9544	1216390	110034	6048	10868.7	179725	4.98503e+08	183155
2008	Guangxi	0.36903	4547	66231	7075.02	5110.06	133.48	42.3	2.6	758	96	427	141	1422	349	29	444	66	888	1302.66	2309.74	12971100	7171.58	588.3	4816	484189	46174	1838	3756.4	237600	1.03234e+07	99273
2008	Hainan	0.439	1225	17526	2350.86	1383.47	30.07	8.74	2.56	176	63	81	105	425	98	28	59	35	220	217.82	646.03	3579708	1459.23	160.6	854	126355	10615	410	705.4	35400	6.66067e+06	18563
2008	Chongqing	0.41262	4212	46423	8102	6384.03	200.55	45.64	1.57	351	21	178	17	567	114	8	166	5	293	606.08	859.47	10160112	5096.66	426.99	2839	450008	45596	1419	3979.6	82402	6.28418e+06	108632
2008	Sichuan	0.41212	12065	130751	18787.7	11395.4	494.27	123.48	7.27	1162	73	1018	77	2330	445	25	1018	27	1515	3063.03	3845.55	29488269	12506.2	934.3	8138	991072	95432	3044	7127.8	486000	1.38396e+07	224482
2008	Guizhou	0.27969	3960	42108	4750	3581.5	80	35.3	2.92	307	23	183	7	520	157	12	108	4	281	430.02	802.79	10537922	3333.4	371.96	3793	267526	27211	1104	1864.5	176167	3.33827e+06	125365
2008	Yunnan	0.31026	4221	58322	8418.94	6594.33	165.39	63.4	2.15	515	125	314	13	967	265	58	256	15	594	1196.02	1562.9	14702388	5700.1	577.88	4543	347732	36255	1499	3435.9	394100	6.47904e+06	203753
2008	Shaanxi	0.31365	6303	75058	10790.9	6056.82	217.78	58.91	3.18	481	26	207	3	717	295	15	178	3	491	739.03	1207.85	14285208	6851.32	641.65	3762	839658	94196	1584	4614.4	205600	7.2617e+06	131038
2008	Ningxia	0.36814	1071	17856	1598.17	1414.3	31.79	8.52	1.19	76	3	32	2	113	56	5	41	4	106	180.47	217.14	3246064	1098.51	97.24	618	70454	8365	278	828.9	66400	1.79279e+06	21008
2008	Xinjiang	0.35029	2567	42310	5424.38	2918.13	152.51	44.39	3.83	472	12	180	4	668	312	11	138	6	467	390.33	1135.19	10593638	4203.41	379.87	2131	230971	26731	845	2260	1660000	1.73457e+07	146652
2007	Beijing	0.943963	3379	77621	37700.2	19861.5	498.1	135.38	3.04	53	8	35	3	99	62	10	88	7	167	699.56	265.48	16495023	9353.32	704.68	1633	578206	124799	1380	3907.2	16410.5	6.23813e+07	20754
2007	Tianjin	0.701006	2485	41681	8242.07	6543.83	150.91	41.34	5.26	58	1	32	17	108	60	1	45	19	125	603.48	232.6	6743262	5050.4	303.77	1115	371136	42391	851	2353.1	11966.5	5.74586e+07	11531
2007	Hebei	0.429343	10048	147219	14474.3	8486.48	332.25	102.4	11.43	1105	40	542	50	1737	534	12	605	35	1186	2315.71	2923.07	15066482	13709.5	847.81	6943	930516	86152	2795	6884.7	188800	2.62124e+07	147265
2007	Shanxi	0.366566	4432	79225	10111.9	5514.18	180.36	52.53	11.02	179	6	75	2	262	143	11	66	1	221	271.89	483.65	10499228	5733.35	438.38	3393	484490	53750	1494	2861.5	156700	1.15869e+07	119869
2007	Inner Mongolia	0.39531	5100	65053	4986.06	3803.11	97.75	32.22	7.94	426	46	305	8	785	195	18	255	3	471	1182.24	1255.42	10823054	6091.12	364.36	2405	284057	31653	1206	4372.9	1183000	6.91259e+06	138610
2007	Liaoning	0.477343	8613	136615	15678	10762.8	308.1	117.44	12.25	501	35	339	216	1091	337	25	492	111	965	1982.63	2054.5	17642805	11023.5	706.37	4298	777758	87215	2544	7435.2	148600	4.9563e+07	98101
2007	Jilin	0.419134	4866	80385	5277.32	4361.1	116.79	44.58	18.61	438	29	294	12	773	203	20	342	7	572	975.25	1344.5	8837597	5284.69	410.27	2730	470188	58531	1451	3651.4	187400	8.598e+06	85445
2007	Heilongjiang	0.413229	5906	80926	7657.7	4330.6	155.5	82.2	24.6	651	37	195	13	896	321	42	390	12	765	871.63	1660.94	11872711	7065	513.06	3824	634902	72316	2061	2833.5	473000	1.40134e+07	140909
2007	Shanghai	1.01446	3058	67225	28168.5	18019.4	482.64	139.82	2.68	58	4	16	21	99	69	6	42	33	150	1900.43	248.74	21816780	12188.9	830.46	1858	484873	71838	1648	4420.4	6340.5	2.08251e+08	11163
2007	Jiangsu	0.656101	11202	159048	31338	23265.8	577.1	187.5	2.82	1084	33	277	323	1717	459	25	427	256	1167	8775.14	2884.53	25537217	25741.2	1319.65	7625	1472317	145981	4057	12268.1	107200	2.83057e+08	133732
2007	Zhejiang	0.826515	10012	158942	29030.3	24939.9	441.94	173.66	1.07	525	70	165	213	973	211	26	203	157	597	7537.65	1568.92	18067928	18780.4	1361.66	5060	777982	73704	2894	8420.4	105500	1.51471e+08	99812
2007	Anhui	0.355627	7352	85379	8485.9	6127.9	201.8	54.4	10.2	647	71	312	128	1158	407	29	325	68	829	1286.37	1987.01	12438342	7364.18	448.02	6118	730546	62277	2368	5087.5	140100	1.1967e+07	148372
2007	Fujian	0.546708	5267	85936	10187.4	8265.14	217.36	68.91	2.98	436	79	180	266	961	250	42	161	208	661	2855.17	1619.3	9106446	9249.13	799.91	3581	509482	50622	1744	4287.8	124000	5.72505e+07	86926
2007	Jiangxi	0.40447	6373	72653	5954.42	4083.59	114.06	40.14	11.48	415	98	232	127	872	206	29	203	55	493	913.89	1365.26	9050582	5500.25	409.11	4368	781686	68830	1738	3301.9	166900	7.84163e+06	130515
2007	Shandong	0.498534	13961	181106	22370.5	18151.9	501.72	171.74	6.33	1502	58	532	356	2448	1102	24	782	225	2133	12484.7	4579.07	22618495	25965.9	1237.38	9367	1440378	128761	4379	12537.7	157900	1.07065e+08	212237
2007	Henan	0.38516	11924	144851	12669.4	9642.6	323.6	100.9	16.8	1337	64	737	30	2168	917	41	589	14	1561	4202.73	3729.52	18706135	15012.5	927.67	9360	1095195	88217	3214	8010.1	167000	1.08028e+07	238676
2007	Hubei	0.399748	7235	104630	11206.4	7770.87	193.7	69.57	9.15	720	25	404	192	1341	432	17	282	119	850	1783.86	2191.09	12773257	9230.68	584.26	5699	1163686	119736	2525	4330.4	185900	1.16421e+07	183780
2007	Hunan	0.39042	9055	100527	9155.27	6157.51	201.31	69.68	12.05	906	118	470	101	1595	337	26	544	54	961	1647.48	2556.15	13570310	9200	635.38	6355	898622	90417	2571	4154.8	211800	7.75288e+06	175415
2007	Guangdong	0.562404	15352	241870	48190.9	29326.9	809.31	221.17	6.38	929	55	347	323	1654	400	19	428	219	1066	6249.55	2719.7	31595703	31084.4	3171.73	9449	1119655	107079	5966	9294.3	179725	4.96096e+08	182005
2007	Guangxi	0.322405	5285	67024	5801.04	4331.03	99.99	36.3	8.75	668	78	348	121	1215	302	22	362	58	744	965.3	1958.55	9859433	5955.65	481.24	4768	434347	41872	1728	2939.7	237600	7.95885e+06	94202
2007	Hainan	0.379137	1231	16814	1872.61	1228.04	22.64	6.4	19.32	144	56	61	91	352	80	25	45	30	180	191.96	531.17	2451967	1223.28	124.85	845	108296	9634	399	502.4	35400	5.37779e+06	17789
2007	Chongqing	0.350929	3963	43766	6662.36	5197.08	124.68	35.25	4.65	303	19	139	14	475	98	7	126	4	235	411.12	709.48	7683886	4122.51	366.62	2816	413655	42707	1361	3127.7	82402	5.44497e+06	104705
2007	Sichuan	0.354669	12826	132141	14089	9416.16	335.8	91.83	9.52	955	65	914	65	1999	362	22	914	21	1319	2254.63	3316.6	17591304	10505.3	782.89	8127	918438	92599	2893	5639.8	486000	1.03531e+07	189395
2007	Guizhou	0.237399	3948	43353	3838.7	3145	59	21	7.51	260	18	146	6	430	132	9	86	3	230	330.33	661.2	7953990	2741.9	292.7	3762	241692	26290	1062	1488.8	176167	2.43423e+06	123247
2007	Yunnan	0.263409	5038	62196	7170.87	5733	112	48	6.66	442	116	238	19	815	242	40	200	6	488	1028.09	1302.8	11352175	4741.31	469.97	4514	311111	33911	1426	2759	394100	6.68784e+06	200333
2007	Shaanxi	0.264469	6313	73774	8583.19	5170.81	150.5	47.3	10.91	390	21	147	2	560	239	12	127	2	380	588.49	941.34	10539665	5465.79	530.9	3748	776516	90306	1522	3415	205600	6.26261e+06	121297
2007	Ningxia	0.318084	1076	16901	1288.19	1196.54	23.98	6.9	9.96	65	2	24	2	93	46	4	29	3	82	149.65	175.12	2418545	889.2	79.9	610	62411	7865	269	599.8	66400	1.49177e+06	20562
2007	Xinjiang	0.318297	3224	46266	4638.41	2767.13	105.6	37.42	16.47	464	11	131	3	609	304	10	100	4	418	374.79	1027	7951540	3523.16	304.64	2095	216389	26490	820	1850.8	1660000	1.17432e+07	145219
2006	Beijing	0.827547	3301	69197	33793.3	18131.6	411.53	83.99	3.6	49.1	6.7	35.3	3.5	94.6	60.2	8.1	88.2	6.3	162.8	619.95	234.17	12968389	7870.28	503.49	1581	565779	118927	1333	3296.4	16410.5	5.61697e+07	20503
2006	Tianjin	0.622794	2418	39754	6839.2	5415.72	105.18	21.86	5.32	52.1	1.2	43.7	18.7	115.7	53.3	0.8	60.4	20	134.5	516.77	217.85	5431219	4359.15	225.38	1075	357382	42229	814	1820.5	11966.5	5.36368e+07	11316
2006	Hebei	0.380182	10232	136032	12675.9	7480.19	253.37	52.31	11.54	940.4	33.7	536.8	51.4	1562.3	454.3	10.5	600	35.5	1100.3	1907.76	2331.35	11803590	11660.4	638.54	6898	862618	80809	2652	5470.2	188800	1.87154e+07	143778
2006	Shanxi	0.318092	6396	89265	8655.98	4878.66	140.98	25.27	8.5	168.8	5.5	79.9	2.1	256.3	135.1	9.8	70.5	1.5	216.9	208.38	429.15	9155698	4752.54	329.76	3375	446428	49421	1452	2255.7	156700	7.70201e+06	112930
2006	Inner Mongolia	0.334188	5288	63354	4075.29	3240.02	71.95	17.19	8.28	351.4	29.7	253.4	5.7	640.2	181	12.2	233.9	2.6	429.7	890.51	1039.53	8121330	4791.48	254.24	2397	252917	31136	1166	3363.2	1183000	4.87305e+06	128762
2006	Liaoning	0.40904	6791	120201	14103	9456	254.5	73.8	11.9	427.5	30.5	266.7	220.3	945	287.6	21.8	387.9	146	843.3	1477.1	1673.2	14227471	9251.15	559.76	4271	720548	84535	2519	5689.6	148600	4.17909e+07	97786
2006	Jilin	0.364113	5013	83408	5071.82	3921.57	90.61	21.26	17.45	405.6	26.2	220.3	10.6	662.7	191.4	18.2	263.2	6.4	479.2	682.21	1097.5	7183588	4275.12	336.72	2723	435065	56727	1442	2594.3	187400	6.93661e+06	84444
2006	Heilongjiang	0.355243	5710	90074	7032.7	4028.1	157.2	34.4	23.38	522	32	159.7	13	726.7	265.4	36	321	17.1	639.5	715.1	1355.25	9685255	6188.9	406.81	3823	592000	68252	2045	2236	473000	1.12183e+07	139335
2006	Shanghai	0.913865	2544	60564	24924.7	15968.9	407.04	91.31	2.56	52.8	3.6	14.3	20.8	91.5	67.2	6.8	32	34.4	140.4	1658.81	231.99	17955660	10366.4	553.49	1815	466333	71651	1610	3900	6340.5	1.76362e+08	10392
2006	Jiangsu	0.581323	10389	149174	26722.8	19383.7	502.83	159.17	3.43	975.9	31.2	224.8	236.4	1468.3	413.7	23.1	346.7	315.8	1099.3	7222.8	2559.01	20132502	21645.1	997.38	7550	1306181	132275	3918	10069.2	107200	2.3839e+08	126972
2006	Zhejiang	0.733481	9889	150388	25005.9	20757.8	363	105.1	1.41	511.5	62.6	126.7	212.4	913.2	201	23.5	160.7	191.1	576.3	6232.32	1396.5	14718593	15742.5	1034.33	4980	719869	69730	2814	7590.2	105500	1.27609e+08	95310
2006	Anhui	0.296908	7485	86165	7177.9	5205.2	164.6	38.9	9.97	560.6	63.2	251.9	126.3	1002	344.9	25.2	288.5	64.8	723.4	939.86	1661.63	9402329	6148.73	355.16	6110	663684	57588	2267	3533.6	140100	9.76567e+06	147611
2006	Fujian	0.483475	5221	82705	9109.38	6598.89	174.35	44.81	3.97	404.3	70	148.6	262.4	885.3	224.3	35.8	131.1	201.1	592.3	2258.12	1385.06	7286973	7614.55	631.94	3558	461341	46238	1708	2981.8	124000	5.17277e+07	86560
2006	Jiangxi	0.345953	6223	68927	5275.36	3501.16	98.2	21.1	11.66	372.7	81.3	196.5	124.6	775.1	184.2	23.3	171.7	54	433.2	651.7	1170.09	6964361	4670.53	318.31	4339	770525	65996	1678	2683.6	166900	5.78116e+06	128236
2006	Shandong	0.436833	14163	192091	19973.8	16135.9	396.22	120.91	6.52	1261	46.2	466.6	322.4	2096.2	960.3	19.3	693.8	215.3	1888.7	9742.92	3897.09	18334400	22077.4	968.46	9309	1338122	121167	4291	11111.4	157900	8.81965e+07	204910
2006	Henan	0.326103	11881	150795	11492.5	8567.33	252.31	50.98	15.99	1188	57.7	723.9	30.3	1999.9	808.2	37.2	575.2	13.7	1434.3	2917.77	3203.19	14400878	12496	717.34	9392	974096	83359	3050	5904.7	167000	8.75475e+06	236351
2006	Hubei	0.341935	7191	102417	9709.99	6696.09	160.8	43.38	9.88	625	23.3	311.4	165.9	1125.6	393.8	17.2	212.4	94	717.4	1344.71	1744.46	10470041	7581.32	457.79	5693	1092274	114485	2494	3343.5	185900	9.65644e+06	181791
2006	Hunan	0.338962	9076	100049	7799.5	5233.6	147.82	38.4	12.6	749.2	92.2	375.7	94.7	1311.8	274.3	20.3	432.6	55.7	782.9	1232.78	1941.65	10645177	7568.89	491.1	6342	830181	86031	2455	3175.5	211800	6.36029e+06	171848
2006	Guangdong	0.507978	15457	230919	42775.3	24989.4	607.9	159	8.43	877.4	50.3	290.8	322.1	1540.6	383.6	17.3	366	248.2	1015.1	5063.68	2445.3	25533399	26204.5	2657.14	9304	1008577	100317	5862	7973.4	179725	4.31936e+08	178387
2006	Guangxi	0.277046	5391	66011	5029.47	3636.9	80.57	24.99	8.12	576.1	62.3	281.1	104.8	1024.3	253.4	17.5	283.4	48.7	603	750.01	1563.19	7295172	4828.51	385.92	4719	387447	39235	1635	2198.7	237600	6.06631e+06	90318
2006	Hainan	0.325553	1230	19560	1560.3	1123.34	17.72	4.26	21.1	138.1	48.7	57.3	94.8	338.9	76.5	21.8	42	53.5	193.8	158.76	476.31	1745366	1052.85	97.76	836	90138	8532	385	423.9	35400	2.70433e+06	17577
2006	Chongqing	0.287383	5004	48374	5587.5	4443.84	93.24	20.5	6	257.4	16.3	126.2	17.1	417	83.6	6	114.1	4.8	208.5	309.65	565.41	5942543	3491.57	276.47	2808	376118	40022	1311	2407.4	82402	4.23354e+06	100299
2006	Sichuan	0.300238	13352	128448	11943.6	8003.13	240.2	56.6	9.84	782.7	57.6	667.8	61.5	1569.6	292.3	19.2	649.6	25.6	986.7	1641.31	2460.6	13473951	8637.81	590.69	8169	860640	88782	2802	4412.9	486000	8.50814e+06	164688
2006	Guizhou	0.198462	3899	41499	3316	2708.5	49.2	14.7	7.92	230.6	17	130.2	8.2	386	124	8.8	77.5	4.2	214.5	276.66	571.07	6106411	2282	223.47	3757	221546	25492	1032	1197.4	176167	1.76382e+06	113278
2006	Yunnan	0.225046	2985	62124	6131.25	4803.51	95.29	28.9	6.69	407.6	105.5	199.2	18.5	730.8	222.6	37.1	163.6	7.8	431.1	857	1117.5	8935821	4006.72	327.7	4483	284230	31928	1367	2208.6	394100	5.08375e+06	198496
2006	Shaanxi	0.226019	6416	73441	7452.53	4463.21	116.2	29.7	11.5	329.6	18.3	118.9	3.1	469.9	202.1	10.7	103	2.4	318.2	453.04	769.82	8241805	4523.74	424.49	3735	726219	87981	1461	2480.7	205600	5.51839e+06	113303
2006	Ningxia	0.276014	1089	16195	1140.31	993.85	19.24	4.53	9.05	51.9	1.9	21.2	1.8	76.8	37.3	3.2	28.2	2.6	71.3	124.31	141.65	1932089	710.76	59.92	604	55931	7585	260	498.7	66400	1.28561e+06	19903
2006	Xinjiang	0.273728	3342	46594	4068.9	2481.24	85.41	23.25	15.52	407.2	9.3	92.8	1.4	510.7	231.4	7.9	96.3	3.3	338.9	253.07	811.14	6784723	3045.26	228.8	2050	199251	25267	778	1567.1	1660000	8.13992e+06	143736
