# Supplementary material for: Inclusive finance, industrial structure upgrading and farmers’ income: Empirical analysis based on provincial panel data in China
Source: PLoS One. 2021 Oct 20;16(10):e0258860. doi: 10.1371/journal.pone.0258860 (PMC8528286; doi:10.1371/journal.pone.0258860)
Supplement: S4 Data — (XLS) [file pone.0258860.s004.xls]

## Sheet: Robustness test data
Year	Province	REV	IFI1	IFI2	IFI3	IFI	RIS	AIS	GOV	IFO	MPI	URB	IFA	POP
2018	Beijing	2.64903	0.382134	0.944511	0.581065	0.48725	0.0484081	0.0296496	0.246419	0.999717	0.240792	0.865	3.67227	1.31257
2018	Tianjin	2.30652	0.321323	0.360896	0.711255	0.337038	0.0246906	0.0350832	0.164977	0.546897	0.0907005	0.8315	6.83124	1.30364
2018	Hebei	1.40309	0.0775097	0.172919	0.693528	0.11141	0.0576516	0.0724023	0.214556	0.419567	0.0806238	0.5643	4.6865	0.400212
2018	Shanxi	1.175	0.0715208	0.197156	0.641888	0.113723	0.0115407	0.0666849	0.25472	0.394564	0.0776196	0.5841	1.71728	0.237269
2018	Inner Mongolia	1.38026	0.0345325	0.173569	0.709158	0.0811362	0.0402948	0.0164138	0.279449	0.51899	0.0888786	0.6271	3.96505	0.0214201
2018	Liaoning	1.46563	0.099208	0.271147	0.591108	0.153336	0.0584952	0.0463822	0.210849	0.444047	0.100888	0.681	1.58839	0.293338
2018	Jilin	1.37482	0.0568932	0.156665	0.683059	0.09217	0.0246524	0.0354347	0.251389	0.425459	0.0964247	0.5753	4.99128	0.14429
2018	Heilongjiang	1.38037	0.0383502	0.137086	0.731114	0.0737005	0.0738012	0.0275412	0.285837	0.324747	0.100456	0.601	2.85218	0.0797674
2018	Shanghai	3.03747	0.864204	0.721374	0.432525	0.79829	0.022702	0.0662983	0.255556	0.931089	0.145067	0.881	3.14498	3.82304
2018	Jiangsu	2.08451	0.155132	0.28088	0.699569	0.196822	0.117571	0.0710462	0.125896	0.728467	0.0944423	0.6961	6.9814	0.751026
2018	Zhejiang	2.73024	0.162346	0.368669	0.617813	0.224589	0.0750447	0.0276185	0.153558	1.12037	0.0926599	0.689	5.91711	0.543791
2018	Anhui	1.3996	0.0673447	0.161549	0.590018	0.100433	0.0461262	0.0566268	0.219022	0.407606	0.0720702	0.5469	5.17545	0.451392
2018	Fujian	1.78212	0.0794649	0.209392	0.652603	0.122834	0.0168808	0.0355598	0.134976	0.640769	0.0915466	0.6582	7.47378	0.317823
2018	Jiangxi	1.44599	0.0555791	0.160005	0.576061	0.0915997	0.0229903	0.0424633	0.257793	0.384213	0.0772961	0.5602	5.279	0.27849
2018	Shandong	1.6297	0.110683	0.152558	0.658146	0.128518	0.0619705	0.0722434	0.132091	0.416799	0.0776786	0.6118	5.71972	0.636289
2018	Henan	1.38307	0.0871268	0.116942	0.720918	0.101829	0.000926853	0.0599131	0.191813	0.456743	0.0717916	0.5171	5.00793	0.57515
2018	Hubei	1.49778	0.0551655	0.165286	0.659431	0.0932753	0.0265531	0.0719095	0.184376	0.403122	0.0898069	0.603	6.05601	0.318289
2018	Hunan	1.40925	0.0543022	0.119676	0.636003	0.0794259	0.105386	0.0799015	0.205338	0.395034	0.0784472	0.5602	5.09569	0.325732
2018	Guangdong	1.71677	0.127286	0.305449	0.701722	0.183326	0.0752361	0.0426394	0.161694	0.970754	0.0815513	0.707	3.68432	0.631298
2018	Guangxi	1.24348	0.0351308	0.131736	0.569048	0.0690755	0.0635394	0.0479304	0.260938	0.442637	0.0732594	0.5022	4.61084	0.207323
2018	Hainan	1.39889	0.0626921	0.230185	0.686793	0.11662	0.0214821	0.0410236	0.350018	0.632848	0.0809445	0.5906	3.97628	0.263842
2018	Chongqing	1.37812	0.0714865	0.234307	0.597909	0.123574	0.10394	0.0185636	0.222998	0.541054	0.0780285	0.655	6.04921	0.376447
2018	Sichuan	1.33314	0.0546528	0.181918	0.644434	0.0974896	0.0754866	0.0262938	0.238642	0.43707	0.0802289	0.5229	4.21485	0.171626
2018	Guizhou	0.97161	0.0396407	0.177755	0.448067	0.0843135	0.00451493	0.0487636	0.339695	0.626789	0.0727968	0.4752	4.98707	0.204352
2018	Yunnan	1.07679	0.0209998	0.157364	0.528369	0.0659991	0.0289343	0.0345348	0.339745	0.531917	0.0717078	0.4781	4.37527	0.122558
2018	Shaanxi	1.12128	0.0543907	0.18838	0.72463	0.0994721	0.00767762	0.0548765	0.216972	0.609418	0.100583	0.5813	6.80554	0.187938
2018	Ningxia	1.17076	0.0469056	0.213536	0.621087	0.100439	0.0406835	0.0453282	0.382993	0.698706	0.0928441	0.5888	4.43287	0.103614
2018	Xinjiang	1.19745	0.0229807	0.191485	0.563877	0.0769506	6.59353e-05	0.0575623	0.410888	0.359554	0.0821776	0.5091	3.63597	0.0149819
2017	Beijing	2.42405	0.387741	0.925703	0.718638	0.492391	0.0620584	0.0282193	0.24355	0.594232	0.239842	0.865002	3.8561	1.32275
2017	Tianjin	2.17537	0.315318	0.350514	0.757066	0.330032	0.0356738	0.0316671	0.176435	0.261272	0.0915987	0.8293	7.25043	1.30114
2017	Hebei	1.28809	0.0760974	0.151722	0.653788	0.104121	0.0695559	0.0698813	0.183939	0.181558	0.0831486	0.5501	4.44268	0.39828
2017	Shanxi	1.07875	0.0726259	0.190406	0.658405	0.112717	0.0115779	0.065271	0.250892	0.177372	0.077481	0.573401	1.6317	0.236248
2017	Inner Mongolia	1.25843	0.0349859	0.17697	0.629076	0.0820062	0.0388584	0.0167052	0.280884	0.207786	0.0883702	0.620202	5.54099	0.0213779
2017	Liaoning	1.37468	0.0984898	0.252349	0.709527	0.148468	0.0620204	0.054367	0.202277	0.228997	0.0997008	0.6749	1.52821	0.294011
2017	Jilin	1.29504	0.0624307	0.146204	0.75832	0.0933874	0.0255889	0.0363319	0.243687	0.20018	0.0983907	0.5665	4.88918	0.144984
2017	Heilongjiang	1.26648	0.039501	0.126824	0.795294	0.0717891	0.0808923	0.0251316	0.286465	0.178618	0.100683	0.594001	2.98044	0.0800994
2017	Shanghai	2.7825	0.862748	0.690391	0.593022	0.789221	0.0122214	0.0386193	0.25047	0.581332	0.143501	0.877002	2.99694	3.81358
2017	Jiangsu	1.9158	0.160142	0.259627	0.735911	0.194652	0.0972972	0.0667905	0.123647	0.367084	0.095359	0.6876	6.63533	0.749002
2017	Zhejiang	2.49558	0.15912	0.339111	0.689989	0.215159	0.0798694	0.0252473	0.145461	0.622696	0.0924371	0.68	5.60298	0.536209
2017	Anhui	1.27582	0.0676799	0.149098	0.560631	0.096905	0.0442157	0.052089	0.225385	0.172627	0.0708262	0.5349	4.68027	0.446467
2017	Fujian	1.63348	0.0787453	0.202937	0.662484	0.120585	0.0172353	0.0354428	0.146116	0.332859	0.0909496	0.648001	6.75435	0.315403
2017	Jiangxi	1.32418	0.0559662	0.141017	0.703199	0.0871245	0.0246719	0.0392636	0.246113	0.171166	0.0764226	0.546	4.77831	0.276932
2017	Shandong	1.51175	0.111477	0.141804	0.687396	0.125995	0.0733519	0.0650628	0.127379	0.189078	0.076568	0.6058	5.51706	0.633681
2017	Henan	1.27192	0.101767	0.104581	0.676506	0.107935	0.00409197	0.0534612	0.182818	0.190117	0.072708	0.501607	4.65498	0.572395
2017	Hubei	1.38121	0.0554936	0.149845	0.696134	0.0892959	0.0269764	0.0631026	0.187053	0.190339	0.0937921	0.593001	5.46973	0.317483
2017	Hunan	1.29358	0.0539803	0.108975	0.607051	0.0758917	0.108653	0.0751894	0.205162	0.163517	0.0803624	0.546199	4.65868	0.323898
2017	Guangdong	1.57797	0.129406	0.284869	0.782496	0.179774	0.0774949	0.0410895	0.16737	0.546691	0.0802482	0.6985	3.38094	0.621449
2017	Guangxi	1.13255	0.035666	0.113379	0.649112	0.0646151	0.0689309	0.0455232	0.240872	0.163703	0.0772271	0.4921	4.19634	0.205598
2017	Hainan	1.29018	0.062232	0.243904	0.706745	0.120018	0.0206683	0.0375445	0.323692	0.291868	0.0795147	0.5804	4.58359	0.261582
2017	Chongqing	1.26379	0.0656025	0.204476	0.59475	0.111246	0.11043	0.0180289	0.222392	0.231359	0.0781781	0.640833	5.70311	0.373171
2017	Sichuan	1.22269	0.0500597	0.174092	0.694975	0.0922906	0.0798639	0.0244267	0.234899	0.182516	0.0812781	0.507901	3.8427	0.170823
2017	Guizhou	0.88691	0.041418	0.170034	0.469442	0.0836163	0.00414847	0.0475116	0.340051	0.248422	0.0763074	0.460201	4.33069	0.203216
2017	Yunnan	0.98622	0.0211033	0.155523	0.566074	0.0658105	0.0294298	0.0340055	0.345583	0.25197	0.0758415	0.466851	3.94418	0.121822
2017	Shaanxi	1.02645	0.05357	0.17799	0.700952	0.0959027	0.0091568	0.0528984	0.220701	0.248321	0.0972475	0.567901	6.21105	0.186527
2017	Ningxia	1.07379	0.0471504	0.208478	0.698479	0.0996521	0.0416339	0.0473521	0.398369	0.322859	0.0966122	0.579795	5.46683	0.102711
2017	Xinjiang	1.10453	0.0216915	0.195412	0.627409	0.0774502	7.65785e-05	0.0563037	0.425018	0.149611	0.0877027	0.4938	4.94443	0.0147289
2016	Beijing	2.23095	0.387215	0.896731	0.64374	0.489776	0.0609829	0.025732	0.24959	0.450566	0.238578	0.865002	3.65572	1.32415
2016	Tianjin	2.00756	0.317654	0.33349	0.616127	0.325652	0.0215783	0.0303337	0.206841	0.172606	0.0899751	0.829302	8.18143	1.30532
2016	Hebei	1.19194	0.0734859	0.141575	0.542691	0.0986674	0.0825138	0.064532	0.188633	0.109771	0.0853461	0.533199	4.25034	0.395657
2016	Shanxi	1.00825	0.0720298	0.189725	0.600591	0.111776	0.0127139	0.0625918	0.26274	0.104726	0.07913	0.562099	3.85605	0.234971
2016	Inner Mongolia	1.1609	0.0355375	0.143881	0.731977	0.0736477	0.0393018	0.0159087	0.248935	0.109877	0.0899086	0.611901	5.98413	0.0213018
2016	Liaoning	1.28807	0.0991386	0.245631	0.586734	0.146436	0.0595919	0.0539571	0.205758	0.140281	0.0986724	0.6737	1.52861	0.294616
2016	Jilin	1.21229	0.0591568	0.142821	0.722581	0.089971	0.0689441	0.0334886	0.242684	0.113553	0.0986496	0.5597	5.09447	0.145838
2016	Heilongjiang	1.18319	0.0400451	0.119575	0.588874	0.069151	0.125287	0.0250629	0.274751	0.102395	0.101787	0.592001	2.80293	0.0803171
2016	Shanghai	2.55204	0.851782	0.673664	0.593233	0.776809	0.012128	0.0352394	0.245538	0.443893	0.142529	0.879	2.79169	3.81673
2016	Jiangsu	1.76056	0.149177	0.244916	0.605831	0.18202	0.103069	0.0609695	0.128985	0.233815	0.0949236	0.6772	6.20868	0.746175
2016	Zhejiang	2.28661	0.160001	0.323056	0.569899	0.210854	0.0862088	0.0231693	0.147599	0.423476	0.0905633	0.67	5.41611	0.529858
2016	Anhui	1.17205	0.0672995	0.138879	0.445171	0.092819	0.0398316	0.0492746	0.22628	0.107239	0.0702319	0.5199	4.36304	0.442256
2016	Fujian	1.49992	0.0797613	0.192733	0.588992	0.118036	0.0170952	0.0349083	0.148397	0.229533	0.0892236	0.635999	5.99828	0.312419
2016	Jiangxi	1.21377	0.0567839	0.127188	0.604956	0.0831842	0.0337804	0.0368555	0.249603	0.106024	0.0740834	0.531	4.28881	0.275135
2016	Shandong	1.39541	0.11162	0.134117	0.599827	0.123292	0.0645361	0.0562718	0.128707	0.11712	0.0753277	0.5902	5.36071	0.629956
2016	Henan	1.16967	0.087239	0.0963219	0.576371	0.094883	0.00546772	0.0488292	0.184171	0.103954	0.0740242	0.485	4.23994	0.570778
2016	Hubei	1.2725	0.0550536	0.13705	0.572637	0.0846388	0.0172874	0.0526091	0.19663	0.120202	0.0934586	0.581001	5.09969	0.316568
2016	Hunan	1.19304	0.0537156	0.0966948	0.503204	0.0713884	0.107114	0.0683935	0.200916	0.10248	0.0820748	0.527501	4.15616	0.322096
2016	Guangdong	1.45122	0.127536	0.269229	0.769059	0.174168	0.0847418	0.0387961	0.166299	0.352538	0.0789063	0.692	3.02788	0.611991
2016	Guangxi	1.03595	0.0385228	0.106822	0.608304	0.064484	0.0751446	0.0415113	0.242482	0.0935635	0.0786023	0.4808	3.76949	0.20362
2016	Hainan	1.18429	0.0602732	0.230587	0.536543	0.11409	0.024745	0.0345212	0.339603	0.155769	0.0792481	0.567797	4.24258	0.25904
2016	Chongqing	1.15488	0.065894	0.204172	0.427136	0.110124	0.119696	0.0163642	0.225574	0.140495	0.0784368	0.626001	5.26512	0.369894
2016	Sichuan	1.12031	0.0497919	0.165562	0.642544	0.0894547	0.0443739	0.0235298	0.243176	0.110623	0.085673	0.4921	3.48729	0.17
2016	Guizhou	0.80903	0.0402247	0.161433	0.441464	0.0801489	0.00361904	0.0472607	0.361931	0.106588	0.0784553	0.441499	3.71421	0.201797
2016	Yunnan	0.90198	0.0213645	0.151732	0.48657	0.0644001	0.032406	0.0332011	0.339378	0.115496	0.0800479	0.4503	3.37862	0.121061
2016	Shaanxi	0.93964	0.0525111	0.173188	0.619837	0.0933978	0.00926993	0.0502538	0.226261	0.146084	0.0961232	0.553399	5.46164	0.185457
2016	Ningxia	0.98516	0.0475358	0.195919	0.652334	0.0962999	0.0402807	0.0461414	0.39593	0.162859	0.0988826	0.562904	5.62111	0.101657
2016	Xinjiang	1.01832	0.0209323	0.182298	0.57733	0.073087	0.00164193	0.0540131	0.428848	0.11691	0.093152	0.483499	4.29005	0.0144458
2015	Beijing	2.05687	0.377991	0.843982	0.557426	0.477317	0.0593657	0.0234628	0.249307	0.544517	0.236001	0.865238	3.45358	1.32263
2015	Tianjin	1.84816	0.310855	0.316451	0.581687	0.315522	0.0195273	0.0244817	0.195448	0.207535	0.0917942	0.8264	7.64859	1.29274
2015	Hebei	1.10505	0.0729376	0.12458	0.471379	0.0927661	0.0803927	0.0508904	0.188961	0.134403	0.0871612	0.5133	3.96614	0.393269
2015	Shanxi	0.94539	0.0679226	0.174233	0.544734	0.104149	0.0134561	0.0560548	0.268121	0.140806	0.0803896	0.5503	3.84107	0.23383
2015	Inner Mongolia	1.07759	0.0334029	0.118354	0.656616	0.0645057	0.0397631	0.014832	0.238508	0.159416	0.0918426	0.603	5.45679	0.021226
2015	Liaoning	1.20569	0.0993391	0.192933	0.475868	0.131121	0.068844	0.0430172	0.156322	0.183568	0.0973738	0.6735	4.0886	0.294913
2015	Jilin	1.13262	0.0556472	0.12323	0.718619	0.081799	0.0768674	0.0236617	0.228761	0.140651	0.0996376	0.5531	4.61453	0.146922
2015	Heilongjiang	1.10952	0.0397869	0.110136	0.732803	0.0669309	0.123578	0.0222701	0.266557	0.134177	0.103497	0.588	2.6715	0.0805856
2015	Shanghai	2.32052	0.849416	0.643206	0.415278	0.756981	0.0169676	0.0365691	0.246445	0.482145	0.143813	0.876	2.63022	3.80927
2015	Jiangsu	1.62567	0.151317	0.210774	0.539522	0.173233	0.100052	0.0605025	0.138164	0.290421	0.0945692	0.6652	5.79804	0.744058
2015	Zhejiang	2.1125	0.157697	0.308438	0.487927	0.204662	0.088253	0.022623	0.154967	0.437724	0.0895365	0.658	4.9329	0.525024
2015	Anhui	1.08207	0.0702415	0.119228	0.472667	0.0893191	0.0402505	0.0394447	0.238076	0.134035	0.0702164	0.505	3.96933	0.438515
2015	Fujian	1.37927	0.0773731	0.179613	0.661275	0.113059	0.016992	0.033377	0.154026	0.28076	0.0885422	0.626	5.54868	0.309597
2015	Jiangxi	1.11391	0.0547682	0.109936	0.580558	0.0765666	0.0421768	0.0373832	0.263849	0.135814	0.0801817	0.5162	3.80848	0.273555
2015	Shandong	1.29304	0.101718	0.121778	0.585554	0.112645	0.054543	0.0450432	0.130948	0.149747	0.0773619	0.5701	4.90623	0.623633
2015	Henan	1.08529	0.0852952	0.0807378	0.562379	0.0886702	0.00493012	0.0414493	0.183755	0.1401	0.0754832	0.4685	3.76164	0.567665
2015	Hubei	1.18439	0.0546639	0.119497	0.615765	0.079515	0.0107153	0.0444522	0.20754	0.165043	0.0915362	0.5685	4.53967	0.314766
2015	Hunan	1.09925	0.0518487	0.0829692	0.55661	0.0663497	0.108439	0.055004	0.19821	0.133666	0.0836375	0.5089	3.69231	0.320256
2015	Guangdong	1.33604	0.128328	0.245231	0.579795	0.167142	0.0849914	0.0382968	0.176176	0.403611	0.0783519	0.6871	2.79685	0.603644
2015	Guangxi	0.94666	0.0357782	0.096013	0.594962	0.0593187	0.0748038	0.0407122	0.24195	0.135849	0.0801445	0.4706	3.38361	0.201852
2015	Hainan	1.08576	0.0586588	0.201463	0.606568	0.105525	0.0257794	0.0333056	0.334731	0.20193	0.077275	0.5512	3.78914	0.257294
2015	Chongqing	1.05047	0.0690462	0.19273	0.398743	0.108959	0.118572	0.0157112	0.241263	0.18384	0.0785439	0.6094	4.75817	0.366077
2015	Sichuan	1.02474	0.0493091	0.153292	0.562066	0.0851754	0.113944	0.0230247	0.249475	0.158166	0.0879746	0.476962	3.1114	0.168807
2015	Guizhou	0.73869	0.0381787	0.138266	0.428919	0.0720648	0.00149723	0.0474149	0.375099	0.145959	0.0840457	0.4201	3.10116	0.20035
2015	Yunnan	0.82421	0.0210497	0.142039	0.466693	0.0613219	0.0308307	0.0323159	0.346044	0.167147	0.0818509	0.4333	2.84715	0.12032
2015	Shaanxi	0.86889	0.05187	0.161931	0.608008	0.0897137	0.00947996	0.0479069	0.24282	0.200624	0.0944909	0.5392	4.89909	0.184484
2015	Ningxia	0.91187	0.0508136	0.180709	0.626903	0.0943232	0.0405494	0.0466466	0.390996	0.202755	0.0997244	0.5523	5.24862	0.100584
2015	Xinjiang	0.94251	0.0211629	0.167322	0.529923	0.0688676	0.00166408	0.0501406	0.408038	0.171545	0.09483	0.4723	4.58232	0.0142152
2014	Beijing	1.88673	0.36429	0.716654	0.613035	0.450968	0.0557509	0.0199952	0.212119	0.41352	0.235316	0.863383	3.21757	1.31135
2014	Tianjin	1.70142	0.302762	0.284915	0.633631	0.300638	0.00782439	0.0242246	0.183424	0.160587	0.093008	0.822676	6.93355	1.26771
2014	Hebei	1.01861	0.0698126	0.103149	0.408371	0.0836951	0.0785036	0.0484086	0.158977	0.111799	0.0878557	0.493229	3.61212	0.391102
2014	Shanxi	0.88094	0.0618421	0.156351	0.48277	0.0943257	0.0136472	0.0546227	0.241765	0.118182	0.0846768	0.537829	3.38665	0.232802
2014	Inner Mongolia	0.99763	0.0328777	0.0968294	0.576815	0.0574281	0.0402725	0.0144615	0.218342	0.134146	0.0927404	0.59521	7.02267	0.021175
2014	Liaoning	1.11915	0.0970033	0.165542	0.500909	0.121792	0.0879347	0.0432376	0.177475	0.147412	0.0980956	0.670462	5.63216	0.295491
2014	Jilin	1.07801	0.0541756	0.097501	0.607987	0.0726262	0.0835959	0.0243938	0.211057	0.119258	0.101761	0.548328	4.12049	0.146852
2014	Heilongjiang	1.04532	0.039591	0.0867598	0.687998	0.0597114	0.120602	0.0206341	0.228349	0.112307	0.105391	0.580224	2.56431	0.0810359
2014	Shanghai	2.11916	0.951913	0.49837	0.503195	0.713591	0.0158907	0.0356921	0.208906	0.373457	0.144822	0.895713	2.47997	3.8262
2014	Jiangsu	1.49584	0.141888	0.192042	0.545171	0.161199	0.104272	0.0547692	0.130169	0.211097	0.0944705	0.652136	5.26867	0.742537
2014	Zhejiang	1.93733	0.157888	0.283373	0.51724	0.198272	0.0950481	0.0210926	0.128434	0.305487	0.0893208	0.648693	4.40501	0.522085
2014	Anhui	0.99164	0.0636869	0.100852	0.441883	0.0790587	0.0365554	0.0384734	0.223711	0.103571	0.0742718	0.491534	3.59619	0.43419
2014	Fujian	1.26502	0.0747304	0.15888	0.66762	0.105302	0.0171364	0.0319394	0.13746	0.225154	0.0878781	0.617972	4.77612	0.306935
2014	Jiangxi	1.01166	0.051877	0.0911428	0.571004	0.0689132	0.0644035	0.0362369	0.247075	0.0981517	0.0829471	0.502202	3.31997	0.272139
2014	Shandong	1.18823	0.106437	0.10907	0.566605	0.11188	0.0543551	0.0435841	0.120776	0.123879	0.0801145	0.550107	4.34115	0.619949
2014	Henan	0.99661	0.0795844	0.0674861	0.671243	0.081283	0.00423866	0.0390113	0.172553	0.107149	0.0774112	0.451992	3.26221	0.56503
2014	Hubei	1.08491	0.0533958	0.101982	0.736816	0.0740349	0.0135234	0.0384206	0.180215	0.12364	0.0907784	0.55674	3.94004	0.312856
2014	Hunan	1.00602	0.0492027	0.0649021	0.499979	0.0586724	0.108901	0.0530651	0.185572	0.110565	0.0859384	0.492801	3.15317	0.318083
2014	Guangdong	1.22456	0.125616	0.204682	0.701121	0.154449	0.0855888	0.0368729	0.134975	0.312696	0.0782237	0.67997	2.45187	0.596689
2014	Guangxi	0.86832	0.0353331	0.0848895	0.58673	0.0556707	0.0758862	0.0380475	0.222026	0.105616	0.0818819	0.460034	2.91191	0.200084
2014	Hainan	0.99126	0.0552973	0.165787	0.385165	0.0915577	0.0280715	0.0317042	0.314147	0.154407	0.0773849	0.538206	3.44651	0.255085
2014	Chongqing	0.94898	0.0744387	0.176276	0.531883	0.109244	0.113971	0.0139185	0.231682	0.13972	0.080118	0.596122	4.10746	0.362977
2014	Sichuan	0.93477	0.0490585	0.138084	0.576791	0.08075	0.0801069	0.0207707	0.238171	0.126164	0.0897797	0.463022	2.86469	0.16749
2014	Guizhou	0.66712	0.036064	0.113067	0.415399	0.063224	0.00832541	0.038093	0.382328	0.1088	0.0844894	0.400228	2.57292	0.199129
2014	Yunnan	0.74561	0.020392	0.125935	0.461742	0.0562772	0.031364	0.0306438	0.346322	0.120248	0.0837666	0.417268	2.43922	0.119614
2014	Shaanxi	0.79322	0.0500897	0.134142	0.51908	0.0799561	0.0100172	0.0471588	0.223997	0.150094	0.0939712	0.525828	4.55415	0.183609
2014	Ningxia	0.841	0.0450551	0.161615	0.584597	0.0846541	0.0404421	0.0444444	0.363522	0.155035	0.101057	0.536254	4.79426	0.0996988
2014	Xinjiang	0.87238	0.0213788	0.141909	0.50803	0.0618241	0.00166395	0.0455175	0.357773	0.151983	0.101154	0.460836	4.11127	0.0138434
2013	Beijing	1.83375	0.3311	0.674151	0.654279	0.418272	0.0558849	0.0189663	0.214028	0.357939	0.2326	0.862884	3.2374	1.28881
2013	Tianjin	1.5841	0.292334	0.273646	0.539403	0.289295	0.00751795	0.0249758	0.177396	0.144755	0.0961853	0.819973	6.20258	1.23011
2013	Hebei	0.91019	0.0680136	0.087852	0.519656	0.078718	0.0766084	0.0456891	0.155808	0.0993754	0.0860646	0.481113	3.16299	0.3884
2013	Shanxi	0.71535	0.0692414	0.146668	0.439669	0.0963925	0.0153725	0.052868	0.240444	0.108063	0.0901411	0.52562	3.03909	0.231653
2013	Inner Mongolia	0.85957	0.0321465	0.0841069	0.544748	0.0529638	0.0398408	0.0140026	0.219014	0.124592	0.0934266	0.586869	5.69151	0.0211158
2013	Liaoning	1.05227	0.0934671	0.152615	0.499495	0.115533	0.088424	0.0401637	0.191945	0.132622	0.100757	0.664465	5.71929	0.295424
2013	Jilin	0.96212	0.0514754	0.0818778	0.512857	0.0654687	0.0843466	0.0241144	0.211441	0.107401	0.105086	0.541985	3.62752	0.146798
2013	Heilongjiang	0.96341	0.0386896	0.0750333	0.460617	0.0541961	0.120865	0.0191224	0.234249	0.0983937	0.10759	0.573924	2.98647	0.0810782
2013	Shanghai	1.9595	0.910388	0.479352	0.541482	0.697705	0.0148315	0.0361669	0.209637	0.327876	0.145335	0.896066	2.33863	3.80885
2013	Jiangsu	1.35978	0.135879	0.177851	0.548662	0.152846	0.109358	0.0502761	0.131816	0.176697	0.0986806	0.641139	4.5816	0.740578
2013	Zhejiang	1.6106	0.147044	0.267172	0.448694	0.185493	0.099909	0.0193487	0.125916	0.233452	0.0889729	0.640051	3.77994	0.521137
2013	Anhui	0.80979	0.0619687	0.0901849	0.318761	0.0735551	0.0365638	0.0366407	0.228464	0.0885539	0.0724041	0.478607	3.08821	0.430407
2013	Fujian	1.11842	0.0721413	0.144161	0.639907	0.099077	0.0173695	0.0316575	0.141032	0.195668	0.0886285	0.607578	4.06131	0.304355
2013	Jiangxi	0.87815	0.0492415	0.078954	0.521803	0.0631088	0.0649104	0.0353708	0.242027	0.0838633	0.0863214	0.488722	2.84173	0.270941
2013	Shandong	1.06199	0.102426	0.099608	0.594772	0.106402	0.0546142	0.0415314	0.122317	0.109301	0.0837423	0.537553	3.77983	0.616403
2013	Henan	0.84753	0.0815805	0.0569987	0.689062	0.0794463	0.00421628	0.0366208	0.173602	0.0890078	0.0773456	0.438011	2.77143	0.563653
2013	Hubei	0.8867	0.0521881	0.0917627	0.729474	0.0701197	0.0107552	0.0344921	0.177216	0.105218	0.0901801	0.545094	3.32942	0.311942
2013	Hunan	0.83721	0.0477696	0.0565519	0.514251	0.055241	0.110497	0.0515307	0.191452	0.0889688	0.0880429	0.479599	2.66648	0.315911
2013	Guangdong	1.16693	0.116201	0.193503	0.970707	0.145305	0.0893883	0.0360233	0.135303	0.260061	0.0782037	0.677565	2.09587	0.592238
2013	Guangxi	0.67909	0.034063	0.0765473	0.630241	0.0525481	0.0786351	0.0349915	0.223165	0.0922356	0.0842566	0.448188	2.52335	0.198611
2013	Hainan	0.83426	0.0520366	0.155632	0.694205	0.0884951	0.0301177	0.030745	0.321368	0.141251	0.0784987	0.527374	3.01441	0.252825
2013	Chongqing	0.8332	0.0724258	0.158283	0.590733	0.103079	0.116433	0.0131466	0.24195	0.120401	0.0815742	0.583502	3.51354	0.360428
2013	Sichuan	0.78953	0.0474351	0.124281	0.597512	0.0757483	0.0807076	0.0194474	0.23689	0.103963	0.0893543	0.448995	2.50723	0.166811
2013	Guizhou	0.5434	0.0329211	0.101363	0.467607	0.058038	0.00932007	0.0450992	0.385006	0.0947373	0.0837677	0.378355	2.10554	0.198789
2013	Yunnan	0.61413	0.0190613	0.118469	0.511027	0.0535754	0.0327096	0.0295812	0.349504	0.096597	0.0867554	0.404737	2.1268	0.118929
2013	Shaanxi	0.65026	0.048969	0.121944	0.574136	0.0760011	0.0104153	0.046322	0.228421	0.12695	0.0946682	0.513018	3.95433	0.183074
2013	Ningxia	0.6931	0.0442574	0.145965	0.628861	0.0799231	0.0401619	0.0416279	0.359633	0.122982	0.100392	0.519878	4.05367	0.098494
2013	Xinjiang	0.72965	0.0203553	0.132791	0.489133	0.0583979	0.00176258	0.0420655	0.36687	0.140049	0.103371	0.444788	3.41533	0.0136386
2012	Beijing	1.64757	0.317817	0.642048	0.677808	0.4024	0.0576652	0.0189538	0.20612	0.305089	0.234719	0.862252	2.95428	1.26078
2012	Tianjin	1.40255	0.281926	0.254279	0.60662	0.276707	0.00781324	0.0271565	0.166219	0.130927	0.0983125	0.815287	5.61557	1.1808
2012	Hebei	0.80814	0.0654503	0.0731902	0.719938	0.0735995	0.0782498	0.0452239	0.153507	0.0820925	0.0845443	0.46803	2.69776	0.386017
2012	Shanxi	0.63566	0.0619356	0.131442	0.677038	0.088413	0.0150787	0.054052	0.227813	0.0938632	0.0912337	0.5126	2.45453	0.23044
2012	Inner Mongolia	0.76113	0.0338485	0.0701654	0.596113	0.0503006	0.0410916	0.0141673	0.215735	0.109775	0.0972246	0.57751	4.76936	0.0210482
2012	Liaoning	0.93837	0.0833863	0.137155	0.64226	0.104888	0.0892785	0.0379332	0.183471	0.117583	0.1034	0.656414	4.97523	0.295357
2012	Jilin	0.85982	0.0511023	0.066877	0.684663	0.0616628	0.0843557	0.0253797	0.206981	0.0956036	0.107962	0.537091	3.45873	0.146745
2012	Heilongjiang	0.86038	0.0368837	0.062924	0.735209	0.050878	0.126943	0.0195582	0.23164	0.0860224	0.110015	0.569118	2.52861	0.0810571
2012	Shanghai	1.78037	0.782485	0.45414	0.673823	0.646545	0.0115344	0.0332608	0.207317	0.268038	0.144786	0.893277	2.15025	3.75365
2012	Jiangsu	1.2202	0.129979	0.159682	0.70742	0.144261	0.107571	0.0483404	0.130002	0.14146	0.0978905	0.630051	3.89573	0.738806
2012	Zhejiang	1.45519	0.140285	0.248676	0.58704	0.176651	0.103184	0.0192199	0.120059	0.187163	0.0899321	0.631915	3.22246	0.519147
2012	Anhui	0.71605	0.0537226	0.0773821	0.614661	0.0663039	0.0366237	0.0356463	0.23013	0.069823	0.0737132	0.46493	2.57612	0.427409
2012	Fujian	0.99672	0.0686785	0.125908	0.669338	0.0914612	0.0176381	0.031888	0.132348	0.158191	0.0891271	0.596051	3.31908	0.302258
2012	Jiangxi	0.78294	0.0470418	0.0662349	0.59935	0.0582349	0.0634184	0.0355937	0.233165	0.0689121	0.084148	0.475133	2.39214	0.269862
2012	Shandong	0.94465	0.0971484	0.079085	0.730091	0.0971159	0.0559287	0.0409147	0.118059	0.0920568	0.0858431	0.524316	3.22726	0.613363
2012	Henan	0.75249	0.0785958	0.0433494	0.849628	0.0736642	0.00416329	0.0355143	0.169139	0.0722975	0.0770712	0.424304	2.28046	0.563234
2012	Hubei	0.78517	0.0493213	0.0787922	0.870358	0.0646454	0.00979153	0.0327973	0.168976	0.085013	0.0922894	0.535041	2.69567	0.310866
2012	Hunan	0.74402	0.0467924	0.0465342	0.685239	0.0524724	0.112755	0.0479599	0.185924	0.0739886	0.0890029	0.466486	2.18756	0.313456
2012	Guangdong	1.05428	0.116906	0.173478	0.732949	0.1394	0.0930271	0.0349382	0.129457	0.204036	0.0804824	0.673966	1.77001	0.589456
2012	Guangxi	0.60075	0.0324403	0.0669699	0.672551	0.0487645	0.0799594	0.0335176	0.229015	0.0782486	0.0847749	0.435284	2.09496	0.197054
2012	Hainan	0.7408	0.0496497	0.135333	0.698092	0.0810209	0.0299695	0.0291101	0.319264	0.118253	0.078374	0.51522	2.41871	0.250565
2012	Chongqing	0.73833	0.068113	0.145572	0.755436	0.0971863	0.117025	0.0127675	0.267	0.0940543	0.0848807	0.569779	2.96645	0.357394
2012	Sichuan	0.70014	0.0455552	0.109156	0.738612	0.0706984	0.0816325	0.0171357	0.228335	0.0857244	0.0899198	0.435364	2.10996	0.166173
2012	Guizhou	0.4753	0.026293	0.0857178	0.539654	0.0493343	0.0091933	0.0471948	0.40216	0.0752153	0.0837721	0.364237	1.64116	0.197767
2012	Yunnan	0.54165	0.018533	0.110236	0.53822	0.0510299	0.0296969	0.0298858	0.346542	0.0780082	0.0876668	0.393003	1.68085	0.118219
2012	Shaanxi	0.57625	0.0460453	0.106254	0.735133	0.0701736	0.0106425	0.0456756	0.229962	0.10296	0.0983002	0.500133	3.2093	0.182539
2012	Ningxia	0.61803	0.0431978	0.131838	0.656842	0.0752808	0.0415984	0.0410283	0.369181	0.101484	0.105786	0.506955	3.24096	0.0974398
2012	Xinjiang	0.63937	0.0207938	0.114049	0.606276	0.0541315	0.0018143	0.0392407	0.362419	0.11794	0.103771	0.439767	2.75808	0.0134518
2011	Beijing	1.47357	0.30439	0.600518	0.740284	0.384488	0.0628776	0.0181768	0.199683	0.28056	0.223824	0.861813	2.7632	1.23031
2011	Tianjin	1.23212	0.271393	0.234527	0.67134	0.263772	0.00795968	0.0286123	0.158865	0.130103	0.102054	0.805166	5.21601	1.13233
2011	Hebei	0.71197	0.0633415	0.0609728	0.818822	0.0687262	0.0796792	0.0457934	0.14429	0.0745229	0.0838067	0.456014	2.2634	0.383528
2011	Shanxi	0.56014	0.0619976	0.113134	0.738558	0.0833346	0.0162634	0.0528321	0.210353	0.0850598	0.0973121	0.496799	1.96858	0.229292
2011	Inner Mongolia	0.66416	0.0308102	0.0580583	0.678037	0.0449772	0.0408069	0.0143797	0.208164	0.0987389	0.0972349	0.566076	4.17615	0.0209806
2011	Liaoning	0.82965	0.0872542	0.121505	0.620017	0.102788	0.0920903	0.0379789	0.175728	0.107835	0.105111	0.640429	4.04433	0.294953
2011	Jilin	0.751	0.0492826	0.0583202	0.774461	0.058147	0.0841663	0.0263725	0.208324	0.0867988	0.109143	0.534012	2.70706	0.146692
2011	Heilongjiang	0.75907	0.0349853	0.0511006	0.7645	0.0460831	0.13076	0.0202265	0.22207	0.0802739	0.107336	0.564945	1.94977	0.0810571
2011	Shanghai	1.60538	0.749409	0.423256	0.59229	0.616732	0.0123187	0.0308328	0.203946	0.24006	0.144861	0.893055	2.11423	3.7016
2011	Jiangsu	1.0805	0.123106	0.135463	0.77161	0.132443	0.112423	0.0482491	0.126689	0.124896	0.0970595	0.618939	3.37924	0.736847
2011	Zhejiang	1.30707	0.134568	0.229201	0.721715	0.167872	0.104465	0.0184228	0.118896	0.164981	0.0896811	0.622918	2.59661	0.51782
2011	Anhui	0.62322	0.0576004	0.0649099	0.72482	0.0656953	0.0370019	0.0347718	0.215873	0.0618616	0.0738207	0.448056	2.08708	0.425981
2011	Fujian	0.87786	0.0650596	0.106923	0.733411	0.0835937	0.0180354	0.0328097	0.12518	0.13732	0.0904622	0.580914	2.66422	0.3
2011	Jiangxi	0.68916	0.0454521	0.0536603	0.713965	0.0538685	0.0665008	0.0361981	0.21658	0.0622103	0.0850496	0.456996	2.02487	0.268904
2011	Shandong	0.83421	0.0941895	0.0728521	0.791618	0.0933738	0.0585866	0.0398262	0.11027	0.0839494	0.0867155	0.509495	2.77573	0.610323
2011	Henan	0.6604	0.0734611	0.0340303	0.927466	0.0673656	0.00398682	0.0354581	0.157767	0.0643023	0.0780706	0.405731	1.89274	0.562156
2011	Hubei	0.68979	0.0476386	0.0682461	0.971577	0.0604052	0.0098791	0.0312493	0.163748	0.0749861	0.0950259	0.518235	2.18084	0.309736
2011	Hunan	0.65671	0.0457687	0.0372104	0.810802	0.0493389	0.121925	0.0452731	0.178995	0.066698	0.0895742	0.451031	1.80123	0.311426
2011	Guangdong	0.93717	0.106917	0.151614	0.813195	0.126256	0.0967536	0.0339385	0.126149	0.179724	0.0821003	0.665017	1.62486	0.584504
2011	Guangxi	0.52313	0.0304855	0.0563211	0.756918	0.0445431	0.0813357	0.0312331	0.217158	0.0703014	0.0880362	0.418084	1.72028	0.195497
2011	Hainan	0.6446	0.0496141	0.121075	0.712246	0.0769211	0.0363086	0.0269354	0.308722	0.106956	0.0824059	0.505131	1.88962	0.24774
2011	Chongqing	0.64804	0.0658317	0.126685	0.849975	0.0903495	0.118832	0.0124081	0.256732	0.0835629	0.0882667	0.550188	2.56026	0.354239
2011	Sichuan	0.61286	0.0433946	0.0962117	0.828717	0.0656546	0.0824142	0.0166238	0.222333	0.0753888	0.0907852	0.418261	1.76673	0.165638
2011	Guizhou	0.41454	0.0256478	0.0781662	0.70173	0.047526	0.0116788	0.0529387	0.394504	0.0632228	0.0904417	0.349668	1.22107	0.196915
2011	Yunnan	0.4722	0.0169936	0.10319	0.627087	0.0484457	0.0345415	0.0312161	0.329423	0.0699784	0.0885957	0.367955	1.33686	0.117508
2011	Shaanxi	0.50279	0.0451126	0.0957789	0.815229	0.0666871	0.0113067	0.0444963	0.234234	0.0931205	0.102625	0.472883	2.51966	0.182053
2011	Ningxia	0.541	0.0417568	0.116086	0.780246	0.0702144	0.0410932	0.039188	0.335794	0.0901095	0.109673	0.497653	2.57387	0.0962349
2011	Xinjiang	0.54422	0.0192706	0.0941465	0.743067	0.0479374	0.00196973	0.0373325	0.345609	0.104939	0.106792	0.435491	2.09692	0.0133072
2010	Beijing	1.32623	0.302344	0.570113	0.92181	0.37735	0.0660442	0.0179878	0.192532	0.625556	0.228024	0.859327	2.75382	1.19557
2010	Tianjin	1.00749	0.257477	0.237155	0.811366	0.255862	0.00764321	0.0283643	0.14926	0.333564	0.105292	0.795997	4.83303	1.08553
2010	Hebei	0.5958	0.0635289	0.0596245	0.947739	0.0686559	0.0790255	0.0468279	0.138286	0.187883	0.0855547	0.444954	2.09666	0.381038
2010	Shanxi	0.47363	0.0538169	0.113288	0.890176	0.0780934	0.0167213	0.0543043	0.209911	0.205912	0.101095	0.480414	1.69647	0.228079
2010	Inner Mongolia	0.55296	0.0303128	0.0496398	0.733825	0.0423138	0.0401291	0.0153504	0.194782	0.243273	0.0981157	0.555016	3.61104	0.020896
2010	Liaoning	0.69079	0.0846521	0.118278	0.833018	0.100896	0.0865663	0.0393047	0.173147	0.267801	0.10586	0.621029	3.66697	0.294415
2010	Jilin	0.62374	0.0513205	0.0587296	0.853241	0.0598819	0.0862696	0.028698	0.206199	0.223214	0.109361	0.533309	2.86509	0.146585
2010	Heilongjiang	0.62107	0.0334651	0.0504137	0.874872	0.0451096	0.161033	0.0211726	0.217317	0.194516	0.105325	0.556744	1.77735	0.0810359
2010	Shanghai	1.3978	0.710598	0.402166	0.890268	0.591769	0.011752	0.0303136	0.192409	0.55373	0.143817	0.892749	2.21837	3.63221
2010	Jiangsu	0.91182	0.116422	0.126528	0.898467	0.125443	0.107873	0.05143	0.118624	0.295941	0.0961829	0.605795	2.94628	0.734049
2010	Zhejiang	1.13026	0.132262	0.216931	0.798357	0.163042	0.102439	0.0191449	0.115715	0.385871	0.0901661	0.616119	2.27208	0.516303
2010	Anhui	0.52852	0.0547072	0.0614215	0.846358	0.0630168	0.0337613	0.0354605	0.209365	0.148993	0.0758972	0.430082	1.9377	0.425196
2010	Fujian	0.74269	0.0627877	0.0993581	0.836527	0.0800807	0.0177397	0.0356291	0.115022	0.328836	0.0905563	0.57108	2.22017	0.297823
2010	Jiangxi	0.57886	0.0415396	0.0507436	0.831897	0.0506715	0.0660192	0.0395138	0.203492	0.155087	0.0866557	0.44061	1.966	0.267346
2010	Shandong	0.69903	0.0898606	0.0666758	0.884933	0.0887206	0.0545367	0.0409719	0.105822	0.204493	0.0852656	0.496975	2.42809	0.60722
2010	Henan	0.55237	0.0716377	0.0319289	0.948171	0.0654853	0.00390194	0.0350528	0.147934	0.156667	0.0758047	0.385008	1.76352	0.563174
2010	Hubei	0.58323	0.0453983	0.0722574	0.982744	0.0600794	0.00731313	0.0335237	0.156655	0.181395	0.0952187	0.497032	1.79167	0.308123
2010	Hunan	0.5622	0.0438969	0.0358653	0.956167	0.0478843	0.102374	0.0467855	0.168505	0.161033	0.0905914	0.433029	1.47087	0.310198
2010	Guangdong	0.78903	0.106299	0.138327	0.923429	0.122077	0.0950592	0.0354204	0.117826	0.436106	0.0850701	0.661814	1.49638	0.580943
2010	Guangxi	0.45434	0.0290631	0.0556384	0.851965	0.0436177	0.0901563	0.0331128	0.209783	0.178284	0.0893385	0.4	1.53093	0.194024
2010	Hainan	0.52754	0.0469232	0.119597	0.851401	0.0750494	0.0353199	0.0280044	0.281589	0.258527	0.0819596	0.498274	1.51554	0.24548
2010	Chongqing	0.52767	0.0558425	0.11984	0.952209	0.0815078	0.115932	0.013319	0.215636	0.20149	0.0925086	0.529983	2.31851	0.350113
2010	Sichuan	0.50869	0.0415807	0.0960066	0.936002	0.0645132	0.0833941	0.0182763	0.247766	0.180322	0.0925259	0.40174	1.63042	0.165535
2010	Guizhou	0.34719	0.0259182	0.076914	0.796709	0.0476805	0.00958238	0.0516135	0.354503	0.147304	0.0919321	0.338028	0.892469	0.197483
2010	Yunnan	0.3952	0.0166281	0.105182	0.744928	0.0492899	0.0326022	0.0352941	0.316399	0.167979	0.0903695	0.347023	1.20137	0.116772
2010	Shaanxi	0.4105	0.0423064	0.0927845	0.91514	0.0640402	0.0111924	0.0482564	0.219177	0.229515	0.106207	0.457564	2.13218	0.181663
2010	Ningxia	0.46749	0.0394395	0.11217	0.887376	0.0677072	0.0404085	0.0389016	0.329968	0.213586	0.11438	0.478673	2.28152	0.0953313
2010	Xinjiang	0.46427	0.0178951	0.0849989	0.798695	0.0444795	0.00195667	0.0333117	0.312445	0.254439	0.106585	0.430206	1.56668	0.0131627
2009	Beijing	1.16686	0.297215	0.550481	0.746216	0.368607	0.0630088	0.0168254	0.190847	0.552963	0.223602	0.850142	2.63071	1.06943
2009	Tianjin	0.86876	0.245147	0.217844	0.47403	0.239277	0.00998598	0.0305289	0.149469	0.317704	0.109888	0.78013	3.85847	1.0262
2009	Hebei	0.51497	0.0633105	0.0541169	0.844979	0.0666448	0.0894521	0.050537	0.136207	0.170576	0.0868537	0.430054	1.74436	0.372564
2009	Shanxi	0.42441	0.055402	0.110292	0.762171	0.0779877	0.0386233	0.0544734	0.212236	0.185314	0.103772	0.459877	1.44243	0.218698
2009	Inner Mongolia	0.49378	0.0292476	0.0389021	0.623398	0.0378053	0.0397901	0.0167452	0.197822	0.228844	0.0992589	0.533856	3.02923	0.0204734
2009	Liaoning	0.5958	0.0723449	0.106357	0.636034	0.0880169	0.0926717	0.039858	0.176328	0.223457	0.107892	0.603612	2.84614	0.290646
2009	Jilin	0.52659	0.0468978	0.0554452	0.688883	0.0553003	0.0930592	0.0281958	0.203223	0.191949	0.112567	0.533212	2.34	0.146211
2009	Heilongjiang	0.52068	0.0333176	0.0467611	0.586705	0.0427969	0.162155	0.0210564	0.218672	0.182214	0.10588	0.554888	1.31438	0.0808879
2009	Shanghai	1.24829	0.598232	0.366649	0.781757	0.51694	0.0263818	0.0300141	0.198695	0.538636	0.145356	0.885997	2.62561	3.02973
2009	Jiangsu	0.80035	0.10752	0.11027	0.697994	0.113727	0.119064	0.0534067	0.11659	0.234677	0.0949543	0.555987	2.45306	0.720616
2009	Zhejiang	1.00073	0.123877	0.199776	0.604226	0.151274	0.102897	0.0194299	0.115411	0.335266	0.0898469	0.578958	2.0738	0.490995
2009	Anhui	0.45043	0.0519574	0.0534519	0.802672	0.0585705	0.0336669	0.0393851	0.212855	0.114732	0.0778018	0.420975	1.46643	0.437616
2009	Fujian	0.66802	0.0634997	0.0819066	0.733104	0.0749736	0.0185283	0.0401259	0.115377	0.275484	0.0929169	0.513923	1.718	0.2925
2009	Jiangxi	0.5075	0.0418635	0.0434857	0.707046	0.0482542	0.0682669	0.040143	0.204093	0.133727	0.0908936	0.431859	1.49889	0.265548
2009	Shandong	0.61188	0.0876723	0.0566099	0.720032	0.0835871	0.0566194	0.0410788	0.096401	0.177043	0.0858476	0.48321	2.00998	0.599747
2009	Henan	0.4807	0.0690823	0.026316	0.788444	0.0616729	0.00418208	0.0379555	0.149163	0.13477	0.0756984	0.377042	1.44456	0.568084
2009	Hubei	0.50353	0.0448558	0.0646801	0.883731	0.0573121	0.00154871	0.0405668	0.161323	0.147164	0.0990288	0.459965	1.37533	0.307692
2009	Hunan	0.4909	0.044137	0.03349	0.818754	0.0470909	0.19151	0.0461984	0.169257	0.140556	0.0928648	0.431939	1.20253	0.302455
2009	Guangdong	0.69069	0.100885	0.132019	0.819633	0.116227	0.0980026	0.035924	0.109779	0.430495	0.0869275	0.633949	1.34189	0.536264
2009	Guangxi	0.39804	0.0267039	0.0489912	0.703497	0.0395106	0.0845518	0.0352936	0.20902	0.142978	0.0914256	0.392092	1.0785	0.204377
2009	Hainan	0.47444	0.0455709	0.100334	0.650506	0.0677181	0.0370749	0.029078	0.293832	0.222199	0.0821075	0.490741	1.14387	0.244068
2009	Chongqing	0.44784	0.0522818	0.108128	0.863645	0.0754516	0.119377	0.0135801	0.19787	0.1717	0.0974248	0.515915	1.82382	0.346958
2009	Sichuan	0.44621	0.0311273	0.0870127	0.863036	0.054462	0.0886823	0.0150415	0.253738	0.143319	0.0941836	0.387049	1.38936	0.168416
2009	Guizhou	0.30054	0.0200258	0.0637317	0.639219	0.0390342	0.00867797	0.0505027	0.350724	0.122583	0.0969867	0.298841	0.635071	0.215591
2009	Yunnan	0.33693	0.0173458	0.0941402	0.555044	0.0456514	0.0294798	0.03499	0.316437	0.148541	0.0962802	0.339969	0.990243	0.115986
2009	Shaanxi	0.34376	0.0408186	0.0864853	0.850314	0.0610215	0.0117991	0.0550404	0.22542	0.197924	0.107955	0.435048	1.65612	0.183463
2009	Ningxia	0.40483	0.0388608	0.100312	0.830089	0.0637089	0.0439387	0.0435318	0.319483	0.191984	0.113798	0.4608	1.72144	0.0941265
2009	Xinjiang	0.38831	0.0158348	0.0719357	0.681229	0.0387617	0.00246419	0.041307	0.314916	0.214284	0.110227	0.398333	1.26239	0.013006
2008	Beijing	1.06619	0.281955	0.451836	0.647562	0.333388	0.0661029	0.0164528	0.186812	0.495381	0.220683	0.848968	2.25056	1.03287
2008	Tianjin	0.79108	0.229292	0.156746	0.721072	0.210763	0.00888616	0.0313316	0.136555	0.303537	0.112034	0.772109	2.88248	0.982748
2008	Hebei	0.47955	0.0608154	0.028589	0.676958	0.0563786	0.0870979	0.0499258	0.116234	0.151368	0.0886001	0.418944	1.26865	0.37018
2008	Shanxi	0.40972	0.0502699	0.0810947	0.727221	0.0655788	0.0122166	0.0287988	0.189518	0.164902	0.105204	0.451187	1.03524	0.217677
2008	Inner Mongolia	0.46562	0.0251022	0.0224489	0.679277	0.0301794	0.0439867	0.0163859	0.187402	0.193252	0.104935	0.516984	2.26819	0.0204057
2008	Liaoning	0.55765	0.0845142	0.0800118	0.562029	0.0879105	0.0900635	0.0337922	0.159969	0.191587	0.109521	0.600463	2.32192	0.290377
2008	Jilin	0.49327	0.0464886	0.0356724	0.607598	0.0485122	0.092933	0.011085	0.183703	0.168555	0.117113	0.532187	1.84305	0.145891
2008	Heilongjiang	0.48556	0.0313578	0.0239563	0.431982	0.03338	0.179845	0.0196854	0.185596	0.158301	0.109635	0.553987	0.955817	0.0808668
2008	Shanghai	1.14403	0.630933	0.293964	0.684334	0.503265	0.037625	0.0292439	0.189363	0.514439	0.145294	0.886123	2.55461	2.97768
2008	Jiangsu	0.73565	0.113244	0.0829663	0.595058	0.108564	0.124988	0.0547819	0.107133	0.206052	0.0979256	0.543051	1.99304	0.716138
2008	Zhejiang	0.92579	0.11614	0.150527	0.536604	0.130931	0.10603	0.0187079	0.102787	0.307463	0.0913047	0.575977	1.8209	0.485308
2008	Anhui	0.42025	0.0484122	0.0341682	0.708122	0.0498438	0.0351713	0.038831	0.185609	0.0917164	0.0810862	0.405053	1.09976	0.437901
2008	Fujian	0.61961	0.0606529	0.0593108	0.67615	0.065852	0.0191099	0.0392875	0.105119	0.247012	0.0951324	0.49889	1.44498	0.290645
2008	Jiangxi	0.46972	0.0402156	0.0273252	0.612587	0.0416717	0.0603666	0.0403451	0.18673	0.112223	0.0932055	0.413636	1.0785	0.263631
2008	Shandong	0.56414	0.0799016	0.032951	0.711862	0.0708011	0.0598756	0.0398895	0.0870448	0.159235	0.0873997	0.476054	1.63915	0.59639
2008	Henan	0.44542	0.0706597	0.00907732	0.815104	0.0572917	0.00412913	0.0354214	0.123948	0.119274	0.0767331	0.360272	1.11259	0.564611
2008	Hubei	0.46564	0.0442779	0.0417343	0.768001	0.0495932	0.0022976	0.0385649	0.145651	0.125071	0.101962	0.451935	0.988794	0.307208
2008	Hunan	0.45125	0.0417176	0.0192976	0.69065	0.0405707	0.167883	0.0284884	0.158222	0.120594	0.0979734	0.421473	0.867398	0.301228
2008	Guangdong	0.63998	0.0987627	0.0989094	0.81015	0.10465	0.100646	0.0352941	0.105853	0.38649	0.0904595	0.633697	1.1388	0.531034
2008	Guangxi	0.36903	0.0212829	0.0210654	0.657883	0.027042	0.0869538	0.0335593	0.180868	0.122155	0.0953636	0.381645	0.779983	0.202694
2008	Hainan	0.439	0.0454469	0.0685296	0.719332	0.05842	0.0360411	0.0288722	0.245315	0.188056	0.0840093	0.480094	0.825995	0.241243
2008	Chongqing	0.41262	0.0512724	0.0862702	0.870119	0.068247	0.130333	0.0129676	0.199348	0.150402	0.101323	0.499824	1.40176	0.34453
2008	Sichuan	0.41212	0.0298002	0.0581866	0.762693	0.0446539	0.116429	0.0157344	0.235788	0.114807	0.0962917	0.374048	0.875866	0.167449
2008	Guizhou	0.27969	0.0194224	0.0514566	0.364709	0.0330213	0.00233657	0.0488267	0.316131	0.0980649	0.101713	0.291062	0.491563	0.215307
2008	Yunnan	0.31026	0.0122946	0.064969	0.50275	0.0332149	0.030191	0.0358818	0.257932	0.127202	0.104261	0.329958	0.756306	0.115275
2008	Shaanxi	0.31365	0.0403023	0.0649911	0.762796	0.0539612	0.0128631	0.0541513	0.208503	0.170561	0.112184	0.421053	1.22658	0.182977
2008	Ningxia	0.36814	0.0384322	0.0810944	0.776539	0.0575578	0.0454272	0.0418134	0.295497	0.157346	0.11873	0.449838	1.34126	0.0930723
2008	Xinjiang	0.35029	0.0137426	0.0412779	0.712011	0.0282706	0.00528273	0.0406221	0.252025	0.178259	0.115733	0.396527	1.06053	0.0128373
2007	Beijing	0.943963	0.273061	0.413473	0.760661	0.317691	0.0692447	0.0238971	0.176355	0.431525	0.215838	0.84507	2.39265	0.995092
2007	Tianjin	0.701006	0.231014	0.150254	0.738975	0.209855	0.0094531	0.033195	0.133519	0.272439	0.11422	0.763229	2.1104	0.931772
2007	Hebei	0.429343	0.0634244	0.0243625	0.596707	0.0563879	0.0847217	0.0494798	0.109898	0.12211	0.0925852	0.402564	0.991603	0.367744
2007	Shanxi	0.366566	0.0446182	0.0760543	0.63356	0.059723	0.0112298	0.0291165	0.183126	0.129201	0.110941	0.440318	0.843354	0.216528
2007	Inner Mongolia	0.39531	0.0258199	0.018091	0.594163	0.0288903	0.047786	0.0170063	0.177686	0.151501	0.111432	0.501455	1.81825	0.0203297
2007	Liaoning	0.477343	0.0808279	0.0761842	0.441695	0.0833265	0.0862295	0.0344455	0.160047	0.164349	0.112136	0.591903	1.72992	0.289233
2007	Jilin	0.419134	0.04853	0.0342933	0.360249	0.0476593	0.0993891	0.0111029	0.16723	0.150282	0.124484	0.531502	1.33751	0.145678
2007	Heilongjiang	0.413229	0.0264308	0.0238879	0	0.0252888	0.20074	0.0216931	0.16805	0.134168	0.113901	0.538964	0.740978	0.0808457
2007	Shanghai	1.01446	0.554572	0.265912	0.72107	0.451251	0.0455425	0.0273438	0.17899	0.446964	0.148158	0.886975	2.37912	2.93037
2007	Jiangsu	0.656101	0.107918	0.0726001	0.638426	0.10194	0.135654	0.0586949	0.0992078	0.173069	0.0991505	0.532066	1.60893	0.711287
2007	Zhejiang	0.826515	0.115534	0.129417	0.481387	0.123718	0.106254	0.0177207	0.0962061	0.269103	0.0947374	0.571937	1.66411	0.479621
2007	Anhui	0.355627	0.0488828	0.0321314	0.683821	0.049424	0.0385724	0.0401932	0.168903	0.0732298	0.0852472	0.387055	0.831563	0.436688
2007	Fujian	0.546708	0.0584747	0.0532812	0.656221	0.0624041	0.0190259	0.0422577	0.0984573	0.223376	0.0993597	0.487015	1.19738	0.28879
2007	Jiangxi	0.40447	0.0415552	0.0245393	0.510438	0.0410836	0.0573098	0.0430273	0.164549	0.0936607	0.0880533	0.397894	0.755929	0.261714
2007	Shandong	0.498534	0.0891015	0.0284817	0.579573	0.0748628	0.0561778	0.0391943	0.0871084	0.1321	0.0893939	0.467492	1.3385	0.593224
2007	Henan	0.38516	0.0674882	0.0109515	0.507677	0.0542768	0.00395792	0.0386598	0.124604	0.09911	0.0805491	0.343376	0.85578	0.560479
2007	Hubei	0.399748	0.0463449	0.0417274	0.519284	0.049742	0.0023239	0.0461036	0.138378	0.10252	0.102894	0.44306	0.759853	0.306563
2007	Hunan	0.39042	0.0438142	0.0183534	0.515383	0.0407166	0.163563	0.0290274	0.147503	0.0999811	0.100617	0.404563	0.653784	0.300047
2007	Guangdong	0.562404	0.100323	0.0938816	0.72879	0.103879	0.101217	0.0360156	0.101645	0.335668	0.0956357	0.63139	0.983628	0.525748
2007	Guangxi	0.322405	0.0244588	0.0183948	0.514457	0.0275615	0.0891899	0.0332675	0.165548	0.100931	0.0964022	0.362416	0.616548	0.200673
2007	Hainan	0.379137	0.0444453	0.0631406	0.503029	0.0548893	0.0376782	0.029562	0.200442	0.147751	0.0889599	0.472189	0.594556	0.238701
2007	Chongqing	0.350929	0.0475979	0.0807836	0.725067	0.0636292	0.121903	0.0144244	0.186389	0.130192	0.103243	0.48331	1.11069	0.341739
2007	Sichuan	0.354669	0.0312954	0.0457812	0.687383	0.0416245	0.119631	0.0158425	0.167452	0.096332	0.100822	0.355974	0.693958	0.167222
2007	Guizhou	0.237399	0.0201379	0.0508817	0.540331	0.0346876	0.00256414	0.0522238	0.29009	0.0778044	0.108775	0.282297	0.395747	0.213547
2007	Yunnan	0.263409	0.0160441	0.0649211	0.380964	0.0348512	0.0430251	0.042042	0.239431	0.104114	0.109	0.315906	0.61121	0.114539
2007	Shaanxi	0.264469	0.0399113	0.0619124	0.592136	0.0519727	0.0126389	0.0612164	0.19283	0.141649	0.116296	0.406083	0.911153	0.182296
2007	Ningxia	0.318084	0.0372396	0.0768955	0.655128	0.0549808	0.0433074	0.0420765	0.271991	0.130984	0.126019	0.440984	0.983279	0.0918675
2007	Xinjiang	0.318297	0.0179291	0.0442034	0.44067	0.0304398	0.00422885	0.037594	0.225693	0.145413	0.122418	0.391408	0.883437	0.0126205
2006	Beijing	0.827547	0.253872	0.403031	0.89801	0.301486	0.0601915	0.025	0.164777	0.318463	0.2102	0.843137	2.08501	0.963405
2006	Tianjin	0.622794	0.223393	0.132028	0.862722	0.199208	0.0114128	0.0315556	0.124594	0.209656	0.118162	0.757209	1.69349	0.898345
2006	Hebei	0.380182	0.0608744	0.024027	0.737679	0.0552312	0.0864458	0.0547445	0.101228	0.0925689	0.0936788	0.384459	0.793012	0.36536
2006	Shanxi	0.318092	0.0578695	0.0766063	0.816925	0.0697594	0.00913845	0.0285068	0.192649	0.0977067	0.110703	0.430222	0.668356	0.21538
2006	Inner Mongolia	0.334188	0.0254407	0.0177346	0.764969	0.0292832	0.0454155	0.0178639	0.169495	0.106066	0.123108	0.486441	1.40309	0.020262
2006	Liaoning	0.40904	0.0675168	0.0772839	0.622591	0.0758034	0.0664683	0.0373418	0.153791	0.131061	0.11732	0.589792	1.33215	0.287416
2006	Jilin	0.364113	0.0504388	0.0440346	0.590742	0.0537027	0.0987679	0.0123201	0.168032	0.123658	0.130387	0.529563	0.952736	0.145304
2006	Heilongjiang	0.355243	0.0287594	0.0261574	0.47307	0.0326024	0.194548	0.0233645	0.156494	0.106411	0.115291	0.53492	0.584881	0.0808245
2006	Shanghai	0.913865	0.489153	0.254598	0.870842	0.410112	0.0237217	0.021519	0.173211	0.304953	0.153648	0.887052	2.14876	2.86255
2006	Jiangsu	0.581323	0.100011	0.0651935	0.65547	0.0943453	0.174412	0.0586981	0.0930119	0.132103	0.101269	0.51894	1.33367	0.704291
2006	Zhejiang	0.733481	0.111676	0.119526	0.725366	0.119538	0.121608	0.0182713	0.0934958	0.207697	0.0968648	0.56506	1.52414	0.472038
2006	Anhui	0.296908	0.04982	0.0307341	0.738677	0.0498504	0.053986	0.0465863	0.152915	0.0581277	0.0867702	0.371031	0.578331	0.436117
2006	Fujian	0.483475	0.0568341	0.0501276	0.787283	0.0608326	0.0200637	0.0444828	0.095698	0.177611	0.100225	0.480045	0.838055	0.286935
2006	Jiangxi	0.345953	0.0395321	0.0246878	0.728652	0.0409242	0.0567736	0.0449796	0.149113	0.0733602	0.0856507	0.386725	0.618484	0.259976
2006	Shandong	0.436833	0.0932551	0.0285602	0.660023	0.0781155	0.0526696	0.0397881	0.0830462	0.104035	0.09055	0.460952	1.19362	0.58955
2006	Henan	0.326103	0.0690005	0.0143126	0.643242	0.0571929	0.00432959	0.0435055	0.115244	0.0763778	0.0855758	0.324744	0.628695	0.562395
2006	Hubei	0.341935	0.0454605	0.042888	0.688437	0.0504505	0.00190338	0.0530402	0.138103	0.0804128	0.104813	0.438082	0.5873	0.30624
2006	Hunan	0.338962	0.0437821	0.0182933	0.658467	0.0415094	0.161996	0.0186747	0.140644	0.0774361	0.103629	0.387102	0.50071	0.299433
2006	Guangdong	0.507978	0.0982651	0.09058	0.724682	0.101434	0.099937	0.0358438	0.0974391	0.285591	0.0994639	0.630052	0.856986	0.51768
2006	Guangxi	0.277046	0.0247101	0.0201732	0.63355	0.0289891	0.0854891	0.0363748	0.151085	0.08178	0.101265	0.346472	0.465925	0.198611
2006	Hainan	0.325553	0.0500972	0.0607473	0.509095	0.0580838	0.00987508	0.0321138	0.165775	0.116938	0.0946549	0.460526	0.507057	0.236158
2006	Chongqing	0.287383	0.0587299	0.0758453	0.833112	0.0701613	0.12269	0.0170435	0.170197	0.098458	0.106408	0.46688	0.857336	0.340768
2006	Sichuan	0.300238	0.0312527	0.0453824	0.742007	0.0416933	0.11337	0.0181999	0.155988	0.0723087	0.103158	0.343004	0.540201	0.168086
2006	Guizhou	0.198462	0.0190436	0.0524318	0.659272	0.0350655	0.00131161	0.0506645	0.26759	0.059481	0.115064	0.274687	0.318712	0.213264
2006	Yunnan	0.225046	0.00992981	0.0619951	0.662484	0.031621	0.0359874	0.0392294	0.223021	0.0730984	0.112332	0.30493	0.492661	0.113753
2006	Shaanxi	0.226019	0.040211	0.0629304	0.684097	0.0529628	0.0121517	0.0627737	0.18219	0.113652	0.121149	0.391165	0.664177	0.181663
2006	Ningxia	0.276014	0.0364375	0.0801527	0.756664	0.0558259	0.0486438	0.0439189	0.271834	0.0992053	0.135614	0.430464	0.825662	0.0909639
2006	Xinjiang	0.273728	0.0189446	0.0439271	0.58807	0.0320551	0.0344363	0.0382883	0.222796	0.11161	0.12681	0.379512	0.764439	0.0123494
